# Supplementary material for: A traumatic injury mortality prediction (TRIMP) based on a comprehensive assessment of abbreviated injury scale 2005 predot codes
Source: Sci Rep. 2021 Nov 5;11:21757. doi: 10.1038/s41598-021-98558-9 (PMC8571365; doi:10.1038/s41598-021-98558-9)
Supplement: Supplementary file 4 — Supplementary Information 4. [file 41598_2021_98558_MOESM4_ESM.xls]

## Sheet: WMDP values
Appendix D. WMDP values of different AIS predot codes
Order	Predot	TMR	TRN	N	WMDP	IQR1	IQR3
1	010000	5.04327	3	1	0.921744	0.777285	1.1123
2	010002	7.15366	3	1	1.15063	0.959658	1.44202
3	010004	10.3342	4	1	1.69031	1.45688	1.92901
4	010006	11.3731	4	1	1.92422	1.66674	2.10673
5	010008	13.5372	4	1	2.2404	2.05421	2.28431
6	010010	15.4711	4	1	2.33434	2.29712	2.49328
7	012002	5.29666	3	1	1.19536	0.983928	1.43119
8	012004	2.40562	2	1	0.859337	0.742101	1.00466
9	012006	11.4042	4	1	1.85587	1.66288	2.18256
10	012008	29.0083	6	1	2.70178	2.65402	2.76785
11	020000	8.47934	3	1	0.998803	0.549312	1.67889
12	020002	0.0010127	1	1	0.008063	0.006501	0.008435
13	020004	9.18595	4	1	1.60005	1.05828	1.74337
14	020006	31.7912	6	1	2.48008	2.45203	2.53154
15	040099	1.45223	2	1	0.607605	0.400597	0.610994
16	060000	5.24911	3	1	1.65865	0.674745	1.73221
17	060002	0.0036438	1	1	0.020067	0.019224	0.023996
18	060004	18.3719	5	1	2.2594	2.20864	2.27564
19	060006	24.4959	5	1	2.39539	2.1264	2.55782
20	080000	0.0049747	1	1	0.026139	0.025448	0.027702
21	080002	0.0135726	1	1	0.073102	0.073102	0.073102
22	080004	18.3719	5	1	2.49238	2.49238	2.49238
23	100099	1.87635	2	1	0.601838	0.440227	0.844766
24	100999	35.4469	6	1	2.59175	2.52306	2.68914
25	110009	0.192314	1	1	0.179707	0.1335	0.223471
26	110099	3.08362	2	1	0.479613	0.337745	0.704729
27	110202	1.5434	2	1	0.411401	0.304885	0.584584
28	110402	2.09523	2	1	0.489065	0.327867	0.662928
29	110403	5.83235	3	1	1.06944	0.669244	1.38992
30	110404	11.8105	4	1	1.60414	1.3264	1.85809
31	110600	2.16609	2	1	0.480631	0.335659	0.660515
32	110602	1.60248	2	1	0.440037	0.312553	0.605781
33	110604	2.43553	2	1	0.614315	0.477195	0.859565
34	110606	7.51824	3	1	1.25623	0.952983	1.60672
35	110800	2.16689	2	1	0.418962	0.321568	0.600669
36	110802	2.1047	2	1	0.414439	0.329644	0.609673
37	110804	3.33171	2	1	0.665623	0.498294	0.919563
38	110806	7.35162	3	1	1.36395	0.839377	1.70638
39	110808	4.59297	3	1	0.929218	0.69211	1.25513
40	113000	46.3391	6	1	2.73538	2.69612	2.7848
41	116000	13.7511	4	1	1.60194	1.11657	1.97091
42	116002	2.51718	2	1	0.619982	0.454612	0.899719
43	116004	39.5809	6	1	2.61049	2.58596	2.65575
44	120099	4.76289	3	1	1.11647	0.880341	1.28692
45	120199	3.72995	2	1	0.839745	0.467496	1.17564
46	120202	16.5369	5	1	2.07149	1.53049	2.16392
47	120204	13.9976	4	1	1.72396	1.29362	1.99899
48	120205	27.5578	6	1	2.37802	2.33777	2.38248
49	120206	7.35029	3	1	1.44591	1.06256	1.74431
50	120299	7.82953	3	1	1.11605	0.885194	1.38602
51	120402	25.438	6	1	2.34577	1.78959	2.36399
52	120404	21.0009	5	1	2.24011	1.58521	2.3012
53	120406	0.230393	1	1	0.440793	0.440793	0.440793
54	120499	20.4132	5	1	2.21539	2.19345	2.25442
55	120602	9.48268	4	1	1.42211	0.951357	1.8489
56	120603	10.4982	4	1	1.51387	1.63858	1.94812
57	120802	12.2479	4	1	1.91486	1.32442	1.70332
58	120804	18.3719	5	1	2.25392	2.20345	2.40515
59	120806	8.16529	3	1	1.295	0.7135	1.65901
60	120899	0.008705	1	1	0.036604	0.036604	0.036604
61	121002	16.0889	5	1	2.12583	1.71798	2.16632
62	121003	27.5578	6	1	2.4414	2.21755	2.47177
63	121004	11.6912	4	1	1.758	1.40068	1.9685
64	121005	22.7955	5	1	2.3104	2.29454	2.31994
65	121006	9.55562	4	1	1.34446	1.09435	1.77734
66	121099	7.57434	3	1	1.44842	0.906523	1.70568
67	121402	14.2893	4	1	1.95402	1.74303	2.06331
68	121404	10.6517	4	1	1.60647	1.32526	1.88444
69	121405	27.5578	6	1	2.16516	1.79683	2.43862
70	121406	16.8665	5	1	1.65942	1.40073	2.00622
71	121499	10.5299	4	1	1.67947	1.44932	1.77366
72	121602	5.69828	3	1	1.17715	0.771026	1.58333
73	121604	10.4982	4	1	1.54823	1.27547	1.89879
74	121606	5.46605	3	1	1.27025	0.909065	1.62077
75	121699	4.15967	3	1	1.01286	0.657624	1.32119
76	121802	0.0120841	1	2	0.082468	0.082468	0.082468
77	121804	12.2479	4	1	1.53086	1.07964	1.92308
78	121805	27.5578	6	1	2.38785	2.29969	2.46368
79	121806	24.4959	5	1	2.15278	1.82293	2.17199
80	121899	18.3719	5	1	1.82939	1.49184	2.11694
81	122002	5.24911	3	1	0.781861	0.319949	1.24377
82	122004	24.4959	5	1	2.28618	1.76373	2.36667
83	122006	4.8076	3	1	1.1812	0.804092	1.54883
84	122099	2.37057	2	1	0.492276	0.444178	0.646997
85	122202	3.83408	2	1	1.05593	0.720445	1.30143
86	122204	1.31228	2	1	0.406555	0.377329	0.437203
87	122299	4.22342	3	1	0.920677	0.692177	1.31305
88	122399	5.65289	3	1	0.927768	0.723001	1.38254
89	122402	17.7793	5	1	2.14751	2.08281	2.2119
90	122404	24.5679	5	1	2.32333	2.13076	2.38639
91	122406	9.18595	4	1	1.38568	0.998249	1.85963
92	122407	24.4959	5	1	2.31194	2.29267	2.3312
93	122408	12.2479	4	1	1.73347	1.49793	1.92744
94	122499	10.7599	4	1	1.41908	0.904626	1.80958
95	122502	12.2479	4	1	1.23546	1.22194	1.23546
96	122504	5.28429	3	1	0.867487	0.545369	1.24224
97	122599	12.2479	4	1	1.5064	1.5064	1.5064
98	122602	10.807	4	1	1.4265	1.22127	1.64683
99	122604	15.7473	4	1	1.5634	1.52157	1.77482
100	122606	4.17543	3	1	1.13616	0.699104	1.53324
101	122608	0.0248011	1	2	0.101152	0.101152	0.101152
102	122699	2.50526	2	1	0.472673	0.416266	0.57561
103	122702	5.9345	3	1	0.860774	0.718124	1.3608
104	122704	6.12396	3	1	1.23224	0.78742	1.55698
105	122799	7.34876	3	1	1.23599	0.794045	1.47945
106	122802	7.62607	3	1	1.83046	1.13284	1.71534
107	122803	24.4959	5	1	1.39165	1.70177	2.46355
108	122804	5.29515	3	1	1.07837	0.791331	1.35469
109	122805	12.2479	4	1	1.83741	1.64521	1.98457
110	122806	9.67391	4	1	1.44435	1.22621	1.9202
111	122899	4.33083	3	1	0.91371	0.744082	1.22174
112	123002	0.0509013	1	2	0.164701	0.164701	0.164701
113	123003	18.3719	5	1	1.9426	1.64494	2.24025
114	123004	0.0729218	1	2	0.274921	0.274921	0.274921
115	130202	0.836322	1	1	0.351889	0.269854	0.390298
116	130204	9.18595	4	1	0.726325	0.438996	0.790538
117	130299	1.71439	2	1	0.454239	0.339527	0.631819
118	130402	7.98778	3	1	0.963424	0.720221	1.31612
119	130404	14.6975	4	1	1.91467	1.70919	1.94883
120	130499	4.32659	3	1	0.683342	0.440456	0.866863
121	130602	2.56352	2	1	0.539424	0.355665	0.829197
122	130604	0.0169671	1	2	0.076169	0.069652	0.077881
123	130606	2.82645	2	1	0.596318	0.541403	1.06512
124	130608	14.6975	4	1	1.89522	1.41273	1.96658
125	130699	4.01498	3	1	0.835354	0.593517	1.13158
126	130802	0.760216	1	1	0.458227	0.314587	0.662522
127	130804	0.0146945	1	1	0.036405	0.036405	0.036405
128	130899	0.622776	1	1	0.204379	0.11855	0.516958
129	131002	1.7909	2	1	0.627935	0.381506	0.822888
130	131004	0.0144041	1	1	0.061323	0.060553	0.062093
131	131099	0.816529	1	1	0.386972	0.286825	0.477197
132	131202	0.574122	1	1	0.20113	0.151043	0.332838
133	131204	2.04132	2	1	0.550898	0.456209	0.647674
134	131299	1.8843	2	1	0.638295	0.432256	0.879853
135	131402	0.993163	1	1	0.509248	0.289777	0.635659
136	131404	0.0029611	1	1	0.318496	0.012832	0.012832
137	131499	0.483471	1	1	0.012832	0.231374	0.462186
138	131602	0.13881	1	1	0.155196	0.117074	0.208876
139	131604	0.551318	1	1	0.230121	0.135882	0.323701
140	131605	0.0102572	1	2	0.049794	0.0481425	0.056298
141	131699	0.345012	1	1	0.180728	0.137959	0.249633
142	131802	0.966942	1	1	0.327655	0.189713	0.390014
143	131804	0.0062977	1	1	0.025268	0.025268	0.025268
144	131806	18.3719	5	1	2.03936	2.03936	2.03936
145	131899	1.31228	2	1	0.426868	0.294068	0.49832
146	132002	0.472855	1	1	0.362473	0.362473	0.362473
147	132004	0.727917	1	2	0.831531	0.831531	0.831531
148	132099	18.3719	5	1	1.68586	1.43799	1.95037
149	132202	5.24911	3	1	1.04754	0.797909	1.25412
150	132204	0.214947	1	1	0.114609	0.114609	0.114609
151	132299	4.59297	3	1	1.09339	0.851263	1.19718
152	132402	0.0046161	1	2	0.022936	0.020864	0.023427
153	132404	0.0330212	1	1	0.089271	0.072362	0.098076
154	132499	0.0279272	1	1	0.068744	0.068744	0.068744
155	132602	0.0068547	1	1	0.026173	0.026173	0.026173
156	132604	0.0137559	1	1	0.051815	0.0462815	0.058681
157	132699	9.18595	4	1	1.11621	0.862122	1.69303
158	140202	25.2422	6	1	2.37172	2.24235	2.44383
159	140204	16.9756	5	1	2.16346	1.92549	2.22603
160	140208	24.4959	5	1	2.31868	2.27503	2.40087
161	140210	20.6716	5	1	2.252	1.95051	2.32182
162	140212	37.6175	6	1	2.61457	2.59312	2.6896
163	140214	34.2942	6	1	2.58355	2.53838	2.61814
164	140216	47.1113	6	1	2.74692	2.73127	2.7937
165	140218	34.2942	6	1	2.54719	2.50752	2.59804
166	140299	17.647	5	1	2.19357	2.03421	2.26378
167	140402	6.1335	3	1	1.2441	0.866621	1.54677
168	140403	4.05884	3	1	1.08575	0.732244	1.29025
169	140404	11.1897	4	1	1.78239	1.47531	1.98617
170	140405	22.3423	5	1	2.29665	2.26299	2.36521
171	140407	2.13786	2	1	0.685981	0.435524	0.947019
172	140410	6.70923	3	1	1.27239	0.96649	1.58573
173	140414	3.23764	2	1	0.711657	0.484866	1.153
174	140416	2.9978	2	1	0.56552	0.394719	0.863268
175	140418	2.31996	2	1	0.820396	0.460238	1.1334
176	140422	9.3123	4	1	1.48613	0.882233	1.88411
177	140426	7.60549	3	1	1.29273	1.04366	1.6332
178	140428	3.98559	2	1	0.898258	0.596218	1.07998
179	140430	4.18573	3	1	1.23027	0.892969	1.42929
180	140434	20.6915	5	1	2.20417	1.94413	2.33008
181	140438	4.00029	3	1	1.06891	0.778849	1.24898
182	140440	1.07865	2	1	0.64024	0.490255	0.768962
183	140442	4.08072	3	1	1.17124	0.907053	1.36321
184	140446	19.5937	5	1	2.17031	1.84087	2.30481
185	140450	17.3038	5	1	2.00887	1.68635	2.0808
186	140458	10.0235	4	1	1.56492	1.32228	1.86391
187	140462	17.2585	5	1	1.97864	1.58081	2.07674
188	140466	5.69543	3	1	1.02641	0.758886	1.28029
189	140470	2.50532	2	1	0.567449	0.414077	0.881012
190	140472	13.4226	4	1	1.50292	1.11695	2.03429
191	140473	18.4351	5	1	1.75903	1.12529	2.09491
192	140474	11.7544	4	1	1.35262	0.997096	1.72989
193	140476	40.6652	6	1	2.62908	2.60014	2.67686
194	140477	12.2479	4	1	1.79337	1.46174	1.85943
195	140478	17.9068	5	1	1.50675	1.3135	1.99396
196	140489	15.155	4	1	1.70126	1.55606	2.1149
197	140499	10.9505	4	1	1.52348	1.12574	1.83762
198	140602	3.26857	2	1	0.884451	0.607451	1.13881
199	140604	2.66328	2	1	0.835962	0.58351	1.09139
200	140605	0.714093	1	1	0.378437	0.275754	0.518823
201	140606	1.58861	2	1	0.71379	0.509499	0.928636
202	140608	8.85127	3	1	1.48642	1.21554	1.80007
203	140610	20.3124	5	1	2.23147	1.95979	2.32032
204	140611	6.10924	3	1	1.27687	0.905964	1.61847
205	140612	4.12331	3	1	1.09249	0.770058	1.42413
206	140613	1.43822	2	1	0.527857	0.367	0.802786
207	140614	2.32515	2	1	0.814581	0.572898	1.07846
208	140616	9.35836	4	1	1.6726	1.36813	1.8882
209	140618	15.1298	4	1	2.05524	1.8278	2.1448
210	140620	5.511	3	1	1.2276	0.871669	1.54794
211	140621	2.29145	2	1	0.664934	0.466751	0.913017
212	140622	3.17238	2	1	0.911373	0.633154	1.21106
213	140624	11.1872	4	1	1.68332	1.40969	1.95383
214	140625	6.46763	3	1	1.70816	1.53684	1.76998
215	140626	19.5818	5	1	2.21382	1.97682	2.29301
216	140627	7.59611	3	1	1.81288	1.67996	1.86052
217	140628	7.19781	3	1	1.73254	1.56154	1.7947
218	140629	5.18015	3	1	1.16716	0.825494	1.41912
219	140630	3.4535	2	1	0.749746	0.514007	1.13886
220	140631	1.99854	2	1	0.443949	0.345878	0.719039
221	140632	2.01634	2	1	0.631349	0.462222	0.991616
222	140634	7.1445	3	1	1.41699	0.920202	1.77016
223	140636	5.45797	3	1	1.33842	0.839588	1.68859
224	140638	4.73613	3	1	1.15227	0.851244	1.37655
225	140639	1.30358	2	1	0.635221	0.431246	0.808037
226	140640	3.20347	2	1	1.0351	0.760301	1.22613
227	140641	21.6965	5	1	2.23508	1.87433	2.33356
228	140642	2.59344	2	1	0.762015	0.513284	0.999121
229	140643	1.08909	2	1	0.609452	0.424699	0.784977
230	140645	16.3744	5	1	2.11157	1.97109	2.17798
231	140646	6.56461	3	1	1.46945	1.20226	1.76376
232	140647	1.20245	2	1	0.737642	0.541057	0.900958
233	140648	18.1635	5	1	2.04094	1.78608	2.25387
234	140649	12.7895	4	1	1.96388	1.71008	2.05079
235	140650	4.30871	3	1	1.12318	0.849713	1.30755
236	140651	1.92832	2	1	0.823615	0.599337	0.995757
237	140652	3.30888	2	1	1.04813	0.787152	1.22212
238	140654	6.98122	3	1	1.39553	1.13643	1.67145
239	140655	17.725	5	1	1.99441	1.74765	2.24095
240	140656	16.0069	5	1	1.93117	1.68545	2.20276
241	140660	10.4318	4	1	1.68639	1.40029	1.86686
242	140662	6.61399	3	1	1.35312	1.06468	1.59513
243	140664	15.4766	4	1	2.02158	1.77742	2.10191
244	140666	28.6967	6	1	2.42523	2.32389	2.47925
245	140668	12.7489	4	1	1.83144	1.4534	1.94185
246	140670	5.79893	3	1	1.33255	0.926299	1.61523
247	140672	15.4759	4	1	2.03226	1.74919	2.0901
248	140674	29.8955	6	1	2.45333	2.41972	2.50699
249	140675	3.71375	2	1	1.00876	0.820108	1.14905
250	140676	12.3248	4	1	1.69461	1.43409	1.91822
251	140677	21.838	5	1	2.24965	2.19848	2.32365
252	140678	8.42141	3	1	1.34257	1.16811	1.60777
253	140680	15.2895	4	1	1.95046	1.74265	2.01485
254	140681	2.29649	2	1	0.968098	0.573974	1.31822
255	140682	5.65726	3	1	0.942466	0.679659	1.4367
256	140683	31.1048	6	1	2.46591	2.4388	2.51967
257	140686	21.0013	5	1	2.20672	1.82944	2.23195
258	140687	6.23661	3	1	1.13472	0.873942	1.60586
259	140688	10.7002	4	1	1.48325	1.00009	1.85577
260	140689	5.91836	3	1	1.20021	0.980961	1.46939
261	140690	15.8561	4	1	1.9375	1.38994	2.02198
262	140691	4.27463	3	1	0.83509	0.675876	1.17794
263	140692	40.2588	6	1	2.62015	2.59132	2.67462
264	140693	4.34198	3	1	0.997379	0.738059	1.19653
265	140694	1.64913	2	1	0.69435	0.5072	0.855744
266	140695	19.8406	5	1	2.12412	2.03052	2.19231
267	140696	5.88788	3	1	1.07655	0.754205	1.26483
268	140697	1.80987	2	1	0.704404	0.501269	0.847901
269	140698	17.2587	5	1	2.06288	1.8631	2.14933
270	140699	7.26494	3	1	1.27359	0.898104	1.64852
271	140701	15.0627	4	1	1.96555	1.60318	2.07602
272	140702	11.6033	4	1	1.82373	1.45118	2.01008
273	140703	29.0662	6	1	2.4619	2.4366	2.52735
274	140799	8.48999	3	1	1.47945	0.55701	1.75437
275	150000	4.62456	3	1	0.776581	0.542264	1.16591
276	150200	3.92673	2	1	0.826362	0.583688	1.19776
277	150202	2.76019	2	1	0.71253	0.51245	1.07322
278	150204	5.12768	3	1	1.12892	0.720293	1.52312
279	150206	12.3854	4	1	1.77693	1.23732	1.99857
280	150400	3.95895	2	1	0.612205	0.448889	0.959939
281	150402	2.76623	2	1	0.511431	0.388578	0.790798
282	150404	5.81694	3	1	0.944322	0.635465	1.50146
283	150406	15.159	4	1	1.95996	1.31819	2.06972
284	150408	16.4782	5	1	2.06968	1.57637	2.1432
285	161000	0.338784	1	1	0.179704	0.147732	0.251071
286	161001	0.134166	1	1	0.11909	0.101518	0.158828
287	161002	0.360178	1	1	0.267247	0.225557	0.35025
288	161003	0.40414	1	1	0.283639	0.229016	0.38435
289	161004	0.216429	1	1	0.220273	0.188506	0.27907
290	161005	1.01234	2	1	0.531659	0.406367	0.800457
291	161006	6.50949	3	1	1.56054	1.13895	1.68777
292	161007	5.63984	3	1	1.6665	1.49105	1.72757
293	161008	4.17774	3	1	1.58262	1.43684	1.63918
294	161011	14.9544	4	1	2.09552	2.02016	2.14346
295	161012	11.346	4	1	1.99183	1.93683	2.04381
296	161013	16.5812	5	1	2.16182	2.11666	2.19922
297	200099	0.576133	1	1	0.206584	0.151537	0.319308
298	200999	18.3719	5	1	1.7915	1.40704	2.17596
299	210099	2.5903	2	1	0.350832	0.309716	0.645277
300	210202	1.02933	2	1	0.407457	0.273888	0.50456
301	210402	1.54396	2	1	0.445209	0.296879	0.619591
302	210600	1.19821	2	1	0.36101	0.276116	0.53601
303	210602	0.95358	1	1	0.281606	0.210915	0.418851
304	210604	1.30074	2	1	0.497256	0.402309	0.686999
305	210606	7.11354	3	1	1.23564	0.863122	1.64141
306	210800	1.6446	2	1	0.353651	0.287811	0.484207
307	210802	0.912045	1	1	0.245307	0.196293	0.344641
308	210804	2.14056	2	1	0.540162	0.44996	0.728112
309	210806	6.566	3	1	1.3515	0.9134	1.706
310	216000	3.06828	2	1	0.408774	0.283218	0.679485
311	216002	0.786874	1	1	0.233495	0.134641	0.289218
312	216004	2.32336	2	1	0.636239	0.47078	0.95777
313	216006	8.69279	3	1	1.54684	1.25209	1.82394
314	216008	3.06198	2	1	1.26429	1.21029	1.47952
315	220099	3.28306	2	1	0.723232	0.455429	1.00354
316	220200	2.02949	2	1	0.495634	0.36868	0.666873
317	220202	1.53494	2	1	0.37718	0.214671	0.524195
318	220204	5.98305	3	1	1.21671	0.735283	1.651
319	230202	1.54404	2	1	0.564363	0.448789	0.835989
320	230203	12.2479	4	1	1.28817	1.25634	1.67888
321	230204	2.11983	2	1	0.686358	0.470884	0.995618
322	230205	14.6975	4	1	2.0154	1.7678	2.21626
323	230206	0.0020473	1	1	0.0114185	0.011293	0.011544
324	230299	1.92497	2	1	0.318732	0.162116	0.519297
325	240204	1.42103	2	1	0.325616	0.257632	0.470363
326	240205	0.0155451	1	2	0.0416895	0.035618	0.047761
327	240206	0.0061693	1	1	0.015669	0.01449	0.016848
328	240207	16.7017	5	1	1.93645	1.17605	1.97459
329	240208	4.469	3	1	0.467764	0.393757	0.608971
330	240212	7.23678	3	1	0.680876	0.461382	1.13439
331	240213	0.016967	1	2	0.070349	0.0672515	0.0750555
332	240216	1.59478	2	1	0.318204	0.242229	0.427554
333	240220	3.06198	2	1	0.510334	0.319389	0.591409
334	240299	0.943664	1	1	0.249971	0.195571	0.367482
335	240402	7.86184	3	1	1.14704	0.779082	1.55861
336	240403	4.59297	3	1	1.62223	1.52465	1.62719
337	240408	0.44343	1	1	0.144274	0.0939065	0.200153
338	240416	0.983973	1	1	0.238056	0.149901	0.36024
339	240499	1.81092	2	1	0.411923	0.293157	0.620849
340	240502	1.18914	2	1	0.258738	0.174303	0.507442
341	240504	0.447727	1	1	0.311375	0.06488	0.326864
342	240506	6.12396	3	1	0.250868	0.244063	0.267451
343	240508	0.0096947	1	1	0.0253655	0.019609	0.031122
344	240510	4.08264	3	1	0.598039	0.367607	0.802583
345	240599	0.0232734	1	2	0.051423	0.050023	0.054338
346	240602	0.930142	1	1	0.23564	0.1784	0.298221
347	240603	4.08264	3	1	0.660551	0.411791	0.938827
348	240604	1.47661	2	1	0.373272	0.255353	0.569123
349	240610	0.543012	1	1	0.141828	0.0963485	0.257464
350	240611	0.918595	1	1	0.215871	0.125682	0.379566
351	240612	0.0017401	1	1	0.0062655	0.005641	0.006595
352	240620	0.789371	1	1	0.128213	0.086117	0.210316
353	240621	0.0037173	1	1	0.0089405	0.008302	0.010781
354	240622	0.002156	1	1	0.006279	0.005641	0.0069115
355	240623	0.0005338	1	1	0.002033	0.001922	0.002244
356	240624	0.00509	1	1	0.011654	0.0105615	0.0132515
357	240625	0.0084638	1	1	0.01703	0.015982	0.019534
358	240626	0.750089	1	1	0.111187	0.08229	0.26207
359	240699	0.993075	1	1	0.203202	0.138277	0.283898
360	240779	0.0036699	1	1	0.011321	0.009702	0.011561
361	240789	0.00233	1	1	0.0068535	0.006309	0.007879
362	240799	0.543384	1	1	0.188313	0.117102	0.230192
363	240800	1.22541	2	1	0.240985	0.157972	0.306788
364	240802	1.2801	2	1	0.205804	0.108795	0.347839
365	240804	0.0448304	1	1	0.055041	0.045158	0.072062
366	240806	0.0145844	1	1	0.0303455	0.027169	0.033522
367	240808	2.29928	2	1	0.271321	0.166475	0.46244
368	240812	2.18713	2	1	0.401412	0.312069	0.57039
369	240814	3.11813	2	1	0.4317	0.347156	0.476232
370	240816	3.34034	2	1	0.451311	0.399803	0.575284
371	240902	2.62456	2	1	0.590787	0.307567	0.602889
372	240904	0.0064769	1	1	0.0272305	0.0218665	0.031815
373	240999	0.0043959	1	2	0.01737	0.0153655	0.017962
374	241000	1.31363	2	1	0.241353	0.179142	0.321455
375	241002	6.12396	3	1	0.832836	0.573263	0.873939
376	241004	0.0182776	1	1	0.038127	0.038127	0.038127
377	241006	0.519469	1	1	0.302243	0.154003	0.376472
378	241008	0.0053703	1	2	0.028927	0.026603	0.029179
379	241010	6.12396	3	1	0.391819	0.364942	1.03626
380	241099	2.19366	2	1	0.302599	0.22345	0.431093
381	241200	1.45587	2	1	0.434851	0.250395	0.656935
382	241201	2.46219	2	1	0.341928	0.244735	0.425815
383	241202	0.934878	1	1	0.327295	0.196128	0.562248
384	241203	0.126817	1	1	0.157518	0.107904	0.215135
385	241204	0.0200685	1	1	0.035581	0.033002	0.0576725
386	241205	0.0440544	1	1	0.0785675	0.073798	0.101682
387	241206	0.0168069	1	1	0.051713	0.043496	0.056995
388	241207	0.0482774	1	1	0.095859	0.0725045	0.112775
389	241208	0.0378353	1	1	0.109268	0.093563	0.115558
390	241209	2.29793	2	1	0.480063	0.253772	0.757414
391	241299	2.68874	2	1	0.395676	0.245115	0.594041
392	241499	0.30825	1	1	0.102005	0.0827585	0.19318
393	241601	3.42784	2	1	0.412562	0.244297	0.637064
394	241602	1.48386	2	1	0.258663	0.180688	0.357351
395	241603	8.6456	3	1	0.623223	0.341143	1.06452
396	241604	0.041494	1	1	0.06423	0.047447	0.0756845
397	241699	0.0098317	1	1	0.025029	0.019062	0.029068
398	243099	1.26485	2	1	0.299922	0.218328	0.423427
399	243101	1.58839	2	1	0.242103	0.155504	0.306989
400	243102	3.57178	2	1	0.952961	0.668273	1.21386
401	243199	2.53433	2	1	0.305182	0.263374	0.646884
402	243202	1.83719	2	1	0.302443	0.194373	0.374183
403	243204	0.550966	1	1	0.162808	0.114118	0.22042
404	243206	1.18528	2	1	0.276187	0.204629	0.366326
405	243299	0.799277	1	1	0.161622	0.14483	0.258402
406	243400	2.07272	2	1	0.420289	0.329791	0.604415
407	243402	1.31702	2	1	0.359143	0.294088	0.494707
408	243404	2.93003	2	1	0.908706	0.567634	1.09722
409	250200	1.09108	2	1	0.425517	0.313316	0.575109
410	250400	2.90863	2	1	0.443589	0.326049	0.674152
411	250600	1.99312	2	1	0.282903	0.177482	0.395247
412	250602	2.47792	2	1	0.316338	0.20927	0.423727
413	250603	1.15517	2	1	0.273054	0.199864	0.379249
414	250604	1.1358	2	1	0.28576	0.185822	0.403869
415	250605	0.794318	1	1	0.12493	0.107758	0.183204
416	250606	0.571596	1	1	0.124642	0.107036	0.178119
417	250607	0.989608	1	1	0.154605	0.12059	0.230054
418	250608	1.20759	2	1	0.23948	0.170879	0.330571
419	250610	2.33853	2	1	0.49359	0.308017	0.86848
420	250611	1.19743	2	1	0.436209	0.325468	0.627561
421	250612	1.5173	2	1	0.489437	0.357	0.762797
422	250613	0.553979	1	1	0.18605	0.156859	0.273899
423	250614	0.641939	1	1	0.207894	0.165488	0.295954
424	250615	1.28423	2	1	0.388475	0.253449	0.573331
425	250616	1.56911	2	1	0.422561	0.270808	0.697405
426	250800	2.1462	2	1	0.629222	0.470438	0.883373
427	250804	1.7864	2	1	0.616209	0.447163	0.851155
428	250806	2.23529	2	1	0.659512	0.482059	0.925621
429	250808	3.46326	2	1	1.03592	0.718333	1.37064
430	250810	9.44246	4	1	1.88032	1.49031	1.97937
431	251000	1.4776	2	1	0.397883	0.285757	0.586181
432	251002	1.67554	2	1	0.577202	0.436143	0.816218
433	251004	1.6985	2	1	0.42542	0.308347	0.60611
434	251006	2.09469	2	1	0.629492	0.474722	0.86746
435	251099	2.14573	2	1	0.452806	0.330764	0.671827
436	251200	2.77697	2	1	0.657902	0.487934	0.926199
437	251201	9.49904	4	1	1.26806	0.946689	1.71616
438	251205	3.33698	2	1	0.70972	0.52268	0.994286
439	251206	9.01736	4	1	1.346	0.913083	1.70961
440	251211	1.70841	2	1	0.530683	0.410439	0.772791
441	251212	3.61414	2	1	0.938584	0.497836	1.14309
442	251213	1.74642	2	1	0.55896	0.383404	0.808113
443	251214	2.97923	2	1	0.703647	0.512714	1.00467
444	251215	3.30198	2	1	0.627642	0.466522	0.880539
445	251216	10.6866	4	1	1.31194	0.945573	1.75302
446	251221	1.42341	2	1	0.538929	0.388811	0.771797
447	251222	4.33357	3	1	0.929378	0.686567	1.20838
448	251223	1.17994	2	1	0.499802	0.345539	0.711734
449	251224	4.88233	3	1	0.936416	0.68158	1.18751
450	251231	2.11609	2	1	0.54108	0.394233	0.772279
451	251232	10.6676	4	1	1.37825	0.978534	1.75922
452	251235	2.61706	2	1	0.690451	0.519706	0.934829
453	251236	8.18019	3	1	1.16796	0.83374	1.50179
454	251402	0.720516	1	1	0.19113	0.129053	0.246927
455	251404	0.824479	1	1	0.20151	0.1392	0.268585
456	251406	1.26558	2	1	0.297725	0.228183	0.387054
457	251408	1.35162	2	1	0.301848	0.232171	0.415064
458	251499	0.99798	1	1	0.200041	0.137554	0.27769
459	251604	2.94709	2	1	0.64615	0.480683	0.936886
460	251699	4.31523	3	1	0.494244	0.363613	0.687161
461	251800	2.61034	2	1	0.432923	0.311955	0.656227
462	251802	2.60905	2	1	0.471536	0.333727	0.668401
463	251804	2.00719	2	1	0.364142	0.255429	0.559324
464	251806	2.89738	2	1	0.451122	0.318328	0.664279
465	251808	2.05759	2	1	0.37442	0.257694	0.51817
466	251810	3.67438	2	1	0.416288	0.408864	0.419192
467	251812	0.0043546	1	1	0.014638	0.0128535	0.0159765
468	251814	2.69443	2	1	0.662327	0.480203	0.927044
469	251900	4.58059	3	1	1.15582	0.788162	1.53366
470	251902	17.1274	5	1	2.15024	1.79529	2.21719
471	300099	0.455807	1	1	0.187248	0.155899	0.229234
472	300999	18.3719	5	1	2.33494	2.33494	2.33494
473	310099	1.88027	2	1	0.337269	0.251737	0.419878
474	310202	0.858281	1	1	0.232581	0.197152	0.293793
475	310402	2.09588	2	1	0.456253	0.331853	0.64697
476	310600	1.26156	2	1	0.286235	0.163669	0.408534
477	310602	1.02184	2	1	0.235435	0.137491	0.367908
478	310604	0.799027	1	1	0.265271	0.160774	0.455261
479	310606	3.29573	2	1	0.665317	0.399469	1.29995
480	310800	1.0807	2	1	0.426725	0.268804	0.54986
481	310802	1.04982	2	1	0.38994	0.306756	0.459154
482	310804	2.04632	2	1	0.657493	0.499183	0.94942
483	310806	6.14128	3	1	1.21143	0.929067	1.35087
484	311000	18.3719	5	1	2.29497	2.29497	2.29497
485	316000	1.52679	2	1	0.287194	0.149538	0.418749
486	316002	0.453699	1	1	0.150293	0.086305	0.227595
487	316004	1.20553	2	1	0.430151	0.22925	0.720843
488	316006	7.65055	3	1	1.23444	0.736698	1.66305
489	320099	1.29484	2	1	0.496689	0.267821	0.780933
490	320202	3.9959	2	1	1.12936	0.785736	1.45111
491	320204	5.39055	3	1	1.38314	1.09867	1.72905
492	320206	6.45949	3	1	1.26773	0.974502	1.69972
493	320208	2.27425	2	1	0.823755	0.605779	1.07848
494	320209	6.56671	3	1	1.27598	0.929628	1.64847
495	320210	3.36883	2	1	1.16683	1.07894	1.35357
496	320211	0.0930859	1	2	0.338807	0.326777	0.350837
497	320212	11.7192	4	1	1.83651	1.4462	2.02637
498	320213	15.7473	4	1	1.98488	1.57152	2.13273
499	320214	13.3655	4	1	2.04601	1.65139	2.13258
500	320215	9.18595	4	1	1.97162	1.70344	2.01078
501	320216	9.64147	4	1	1.6234	1.06372	1.91901
502	320217	12.2479	4	1	1.20586	1.11072	1.88005
503	320218	17.2912	5	1	2.1858	1.62796	2.21753
504	320219	29.395	6	1	2.42597	2.24338	2.43268
505	320220	6.7795	3	1	1.46019	1.10773	1.71456
506	320221	9.79834	4	1	1.56057	1.32172	1.82019
507	320222	13.8347	4	1	2.02301	1.68534	2.0953
508	320223	9.18595	4	1	1.57248	1.1879	1.63459
509	320299	4.1727	3	1	1.25211	0.925249	1.57711
510	320402	4.71215	3	1	1.05775	0.783972	1.52711
511	320404	4.00267	3	1	0.964678	0.78435	1.24996
512	320406	2.29649	2	1	0.817449	0.572419	1.07041
513	320408	11.1711	4	1	1.48981	1.12667	1.90931
514	320410	2.83063	2	1	0.925568	0.727135	1.29476
515	320412	3.08568	2	1	0.848167	0.726268	0.992203
516	320499	2.56516	2	1	0.890663	0.557831	0.999585
517	320602	2.14524	2	1	0.35033	0.176616	0.632671
518	320604	0.263698	1	1	0.139676	0.101719	0.220683
519	320606	2.76719	2	1	0.795789	0.384565	1.1148
520	320699	1.39217	2	1	0.259626	0.167118	0.38498
521	320802	3.6757	2	1	0.753011	0.442645	0.978181
522	320804	1.49484	2	1	0.622178	0.257442	0.830001
523	320806	4.751	3	1	1.18826	0.883752	1.54252
524	320899	3.20998	2	1	0.461585	0.258255	0.829122
525	321002	3.05469	2	1	0.856132	0.616707	1.05387
526	321004	6.59504	3	1	1.41745	1.02946	1.64915
527	321006	4.42764	3	1	1.0052	0.774107	1.24233
528	321008	1.45603	2	1	0.581558	0.456421	0.80694
529	321010	7.98778	3	1	1.33296	1.05329	1.82889
530	321012	10.3366	4	1	1.50232	1.20158	1.91696
531	321014	16.0222	5	1	2.09711	1.81587	2.17609
532	321015	20.4132	5	1	2.30041	2.03697	2.43378
533	321016	3.39515	2	1	1.09286	0.811576	1.33876
534	321017	22.6116	5	1	2.3397	1.94383	2.36774
535	321018	3.71088	2	1	0.9933	0.770004	1.24946
536	321020	7.65892	3	1	1.46005	1.16147	1.78096
537	321021	17.405	5	1	2.20703	1.74359	2.25505
538	321099	3.27934	2	1	0.821041	0.629847	1.05912
539	330099	1.022	2	1	0.33136	0.209503	0.44548
540	330299	0.004521	1	1	0.02294	0.022718	0.023162
541	330499	6.12396	3	1	0.877937	0.813715	0.915206
542	340102	3.55717	2	1	0.761487	0.471226	1.10762
543	340103	7.34876	3	1	1.33257	1.14002	1.4699
544	340104	0.44005	1	1	0.34298	0.34298	0.34298
545	340106	0.0125495	1	1	0.047524	0.039741	0.06655
546	340107	1.1884	2	1	0.542559	0.276574	0.977878
547	340108	2.66347	2	1	1.08291	0.843121	1.21479
548	340109	8.35204	3	1	1.86199	1.61366	1.97754
549	340199	2.77763	2	1	0.627891	0.53799	1.03886
550	340202	1.67057	2	1	0.459718	0.306617	0.801848
551	340204	1.53175	2	1	0.659369	0.350349	0.989658
552	340206	0.783697	1	1	0.370192	0.180996	0.527555
553	340208	2.69315	2	1	0.919387	0.604758	1.14692
554	340210	0.0083537	1	1	0.039635	0.0333395	0.048755
555	340212	2.62664	2	1	1.10041	0.851767	1.41081
556	340299	2.27554	2	1	0.630931	0.384866	0.83747
557	340602	3.30449	2	1	0.764849	0.452106	1.07485
558	340603	0.0406857	1	1	0.097346	0.09054	0.103203
559	340604	1.66083	2	1	0.449626	0.317533	0.871393
560	340605	14.1322	4	1	1.86546	1.70175	2.03696
561	340606	0.483698	1	1	0.32946	0.239421	0.562717
562	340608	2.48315	2	1	1.06419	0.815196	1.22106
563	340610	7.37917	3	1	1.60936	1.3588	1.81677
564	340699	1.31252	2	1	0.690014	0.364318	0.910009
565	341002	2.2269	2	1	0.843789	0.368622	1.02004
566	341099	0.752262	1	1	0.280862	0.18301	0.393051
567	341402	7.16952	3	1	0.828211	0.459617	1.09984
568	341404	2.39232	2	1	0.774813	0.435323	0.975426
569	341499	5.13503	3	1	0.677166	0.458564	0.810185
570	341602	3.16901	2	1	0.810262	0.598012	1.19674
571	341604	2.38251	2	1	0.747562	0.538085	1.04879
572	341606	0.801037	1	1	0.438384	0.265279	0.506403
573	341608	1.66098	2	1	0.902832	0.702805	1.1218
574	341610	3.34199	2	1	1.12932	0.904322	1.43254
575	341699	2.82969	2	1	0.649467	0.457449	0.948164
576	341802	0.0016601	1	1	0.008786	0.0078665	0.0102995
577	341804	0.0065759	1	1	0.029116	0.029058	0.030498
578	341899	0.023176	1	1	0.0643825	0.054898	0.080316
579	350200	5.05143	3	1	1.04173	0.728557	1.37333
580	400099	2.4838	2	1	0.63766	0.491839	0.818265
581	400999	29.817	6	1	2.23904	1.90718	2.60869
582	410099	1.06691	2	1	0.341122	0.276306	0.438337
583	410102	1.72587	2	1	0.533938	0.267412	0.692072
584	410202	1.18989	2	1	0.354711	0.307797	0.442548
585	410402	1.34311	2	1	0.437441	0.34287	0.573517
586	410600	1.82978	2	1	0.32342	0.162164	0.454395
587	410602	0.826542	1	1	0.147051	0.0992275	0.249539
588	410604	1.52289	2	1	0.37807	0.229408	0.586533
589	410606	8.75523	3	1	1.11984	0.917654	1.77525
590	410800	1.98615	2	1	0.608108	0.380956	0.679261
591	410802	1.09753	2	1	0.275784	0.147772	0.392376
592	410804	4.72081	3	1	0.954324	0.746107	1.17581
593	410806	14.6975	4	1	1.52547	1.40291	2.1248
594	411000	0.0281747	1	1	0.0486045	0.043723	0.087791
595	413000	7.77412	3	1	1.32978	0.892715	1.85426
596	415000	5.94835	3	1	1.03064	0.546666	1.4608
597	416000	1.54204	2	1	0.250688	0.140686	0.407405
598	416002	0.552706	1	1	0.136916	0.093703	0.238814
599	416004	1.90114	2	1	0.572461	0.320234	0.662571
600	416006	12.6496	4	1	1.53987	1.18745	2.007
601	419200	0.0043715	1	1	0.0232495	0.0194835	0.027224
602	419201	2.05634	2	1	0.8623	0.547014	0.979504
603	419202	2.62456	2	1	1.06045	0.980276	1.37315
604	419204	0.0299327	1	1	0.129399	0.129399	0.129399
605	419206	27.5578	6	1	2.03053	1.92067	2.19381
606	420099	7.34876	3	1	1.25456	0.758408	1.56661
607	420202	4.09173	3	1	1.31561	1.07023	1.57179
608	420204	15.0315	4	1	2.13096	1.73096	2.24651
609	420206	11.1519	4	1	1.76278	1.49645	2.04305
610	420208	7.53719	3	1	1.40583	1.18375	1.69208
611	420210	10.8041	4	1	1.73801	1.51276	2.07543
612	420212	18.3719	5	1	1.91158	1.65717	2.29209
613	420216	12.1963	4	1	1.83947	1.56539	2.12174
614	420218	33.9509	6	1	2.42418	2.10231	2.66641
615	420299	7.00055	3	1	1.42366	1.16735	1.69907
616	420402	4.08264	3	1	1.43621	0.927895	1.67772
617	420404	3.34034	2	1	0.749184	0.597009	1.24301
618	420406	0.035182	1	1	0.067737	0.0646285	0.0910325
619	420408	11.0231	4	1	1.77117	1.63422	2.00517
620	420499	7.39368	3	1	1.05672	1.00283	1.40412
621	420602	10.5223	4	1	1.54371	1.12388	1.93384
622	420604	12.2479	4	1	0.643382	0.616701	0.670063
623	420606	6.12396	3	1	1.326	0.972894	1.37607
624	420699	9.18595	4	1	1.18742	1.08044	1.30734
625	420800	16.2105	5	1	2.04169	1.6836	2.23461
626	421002	0.0122719	1	2	0.062912	0.052946	0.075582
627	421004	11.998	4	1	1.52433	1.29221	1.97281
628	421006	6.75669	3	1	1.26385	0.985712	1.53508
629	421008	24.0065	5	1	2.40058	1.87309	2.44598
630	421009	24.4959	5	1	2.58974	2.50131	2.67816
631	421099	10.2066	4	1	1.36291	1.09281	1.84266
632	421202	26.4555	6	1	2.00625	1.74441	2.34339
633	421204	0.0031819	1	1	0.024493	0.024493	0.024493
634	421206	26.5372	6	1	2.47253	1.96339	2.49492
635	421207	29.395	6	1	2.69153	2.26449	2.82754
636	421299	15.7473	4	1	1.64413	1.46083	2.02701
637	421402	5.01375	3	1	1.22897	0.963697	1.52459
638	421404	6.57737	3	1	1.25422	0.917003	1.47958
639	421406	3.58659	2	1	1.01309	0.723896	1.32092
640	421408	10.051	4	1	1.55058	1.31318	1.92453
641	421499	2.69011	2	1	0.93053	0.725033	1.13247
642	421602	7.98778	3	1	1.41457	1.24788	1.68898
643	421604	4.74113	3	1	1.07655	0.873352	1.24601
644	421606	13.3614	4	1	1.86775	1.51279	2.09657
645	421699	2.62456	2	1	0.802876	0.698706	1.05043
646	421802	22.9649	5	1	1.97058	1.66242	2.26414
647	421804	9.18595	4	1	1.36297	1.23018	1.49885
648	421806	22.7811	5	1	2.16566	1.81617	2.36832
649	421808	30.6198	6	1	2.54266	2.4801	2.55459
650	421899	17.1471	5	1	1.76492	1.57243	1.93495
651	422002	0.0052419	1	1	0.023891	0.020756	0.0265165
652	422004	6.0954	3	1	0.930959	0.590054	1.25988
653	422006	2.86757	2	1	0.575575	0.281275	0.862058
654	422008	8.06609	3	1	1.29333	1.01176	1.65856
655	422099	6.78013	3	1	1.09023	0.798355	1.34343
656	422202	7.03604	3	1	1.15272	0.799129	1.53679
657	422204	8.68523	3	1	1.06984	0.844601	1.2613
658	422206	14.7911	4	1	1.59362	1.31831	2.0394
659	422299	4.89917	3	1	0.824652	0.794778	1.12021
660	430499	0.0125658	1	1	0.022719	0.022719	0.022719
661	440099	5.88015	3	1	1.21248	0.988799	1.59007
662	440102	0.0075586	1	1	0.038789	0.038789	0.038789
663	440104	2.62456	2	1	0.973336	0.804192	1.11478
664	440106	0.0039901	1	1	0.023416	0.023416	0.023416
665	440108	12.2479	4	1	2.13772	2.07253	2.18442
666	440110	14.6975	4	1	2.16277	1.79178	2.18233
667	440199	0.339689	1	1	0.494501	0.392591	0.518602
668	440202	0.0146101	1	1	0.041275	0.041275	0.041275
669	440204	0.0118435	1	2	0.056005	0.0506375	0.056207
670	440206	0.0062008	1	2	0.033943	0.0338105	0.03462
671	440208	0.0053837	1	2	0.0366865	0.034477	0.0375745
672	440210	10.021	4	1	1.79865	1.46045	1.97677
673	440299	0.0129252	1	1	0.035441	0.035441	0.035441
674	440400	7.34876	3	1	1.40596	1.10278	1.62565
675	440602	9.49031	4	1	1.29436	1.03497	1.6232
676	440604	5.82987	3	1	1.09471	0.804514	1.23843
677	440606	4.15132	3	1	0.99866	0.677553	1.26203
678	440608	8.19	3	1	1.50346	1.31819	1.88041
679	440610	6.30564	3	1	1.4418	1.2442	1.79628
680	440699	4.85755	3	1	1.02879	0.782466	1.24294
681	440802	5.08215	3	1	1.0553	0.8418	1.1404
682	440804	5.01115	3	1	1.25722	1.03122	1.47396
683	440805	0.0218829	1	1	0.0798755	0.0582465	0.0890815
684	440806	2.16631	2	1	0.739561	0.592374	1.04507
685	440807	1.49396	2	1	0.931316	0.931316	0.931316
686	440808	4.01842	3	1	1.24033	1.03688	1.37836
687	440809	0.0307715	1	1	0.166425	0.166425	0.166425
688	440810	24.4959	5	1	1.97115	1.76877	2.43192
689	440899	0.0545933	1	1	0.101527	0.101527	0.101527
690	441002	4.92763	3	1	0.734976	0.559384	0.904295
691	441004	3.22187	2	1	0.60437	0.44621	0.717752
692	441006	25.409	6	1	2.40413	2.02456	2.4935
693	441008	13.3577	4	1	1.49518	1.22687	1.75108
694	441010	7.60399	3	1	1.24101	0.986345	1.41
695	441012	12.5979	4	1	1.5987	1.32468	2.05565
696	441013	17.8613	5	1	2.06302	1.75421	2.30176
697	441014	27.4628	6	1	2.46014	1.94528	2.5687
698	441016	29.0449	6	1	2.50561	1.9757	2.68874
699	441018	22.0463	5	1	2.26497	1.80545	2.3665
700	441089	24.5679	5	1	2.43416	2.03004	2.61465
701	441099	8.11222	3	1	0.952618	0.699529	1.10952
702	441200	0.0022795	1	2	0.0182335	0.0165675	0.018886
703	441300	18.3812	5	1	2.09867	1.55814	2.43731
704	441402	2.51569	2	1	0.806961	0.661027	1.07146
705	441406	1.78066	2	1	0.604627	0.518118	0.78681
706	441407	1.43465	2	1	0.563086	0.486622	0.715153
707	441408	2.2143	2	1	0.756443	0.644011	1.02147
708	441410	4.79281	3	1	1.19477	0.860117	1.59043
709	441411	2.74633	2	1	0.802183	0.675854	1.12406
710	441412	6.33446	3	1	1.36516	0.993334	1.78635
711	441414	5.83963	3	1	1.06573	0.854456	1.53203
712	441420	9.66942	4	1	1.13328	0.977232	1.95252
713	441422	3.34034	2	1	0.735426	0.652149	0.935547
714	441424	8.74852	3	1	1.84667	1.44288	1.92441
715	441426	17.3488	5	1	2.29063	2.27949	2.30626
716	441430	4.53667	3	1	1.02895	0.831676	1.33656
717	441431	3.08659	2	1	0.792871	0.662086	1.0769
718	441432	9.20024	4	1	1.48445	1.14427	1.95054
719	441450	9.39567	4	1	1.55523	1.14273	1.96278
720	441451	5.33884	3	1	1.08355	0.870185	1.44779
721	441452	15.0219	4	1	1.9753	1.58348	2.19929
722	441499	5.79103	3	1	1.19636	0.906954	1.47231
723	441602	11.3971	4	1	1.20626	0.974356	1.76794
724	441603	9.4484	4	1	1.41371	1.22259	1.82919
725	441604	5.30164	3	1	1.15756	0.927339	1.45911
726	441605	11.5868	4	1	1.56652	1.30862	1.90155
727	441606	22.0463	5	1	2.37044	1.82157	2.42696
728	441699	5.21232	3	1	1.06863	0.792485	1.2579
729	441800	7.47287	3	1	1.07639	0.844322	1.33878
730	442200	3.83548	2	1	0.987341	0.786775	1.21463
731	442201	12.4265	4	1	1.65399	1.42168	2.06639
732	442202	2.01865	2	1	0.619861	0.507613	0.798227
733	442203	3.42836	2	1	0.962404	0.756399	1.27342
734	442204	7.01005	3	1	1.43787	1.11126	1.8633
735	442205	2.5657	2	1	0.852743	0.685933	1.09881
736	442206	9.11573	4	1	1.48309	1.19053	1.94592
737	442207	16.7264	5	1	1.63289	1.47372	1.97874
738	442208	3.95264	2	1	0.880824	0.704409	1.10524
739	442209	2.63058	2	1	0.657101	0.508682	0.918754
740	442210	10.2883	4	1	1.58569	1.33549	1.89655
741	442402	1.32243	2	1	0.541192	0.235678	0.72774
742	442502	18.3719	5	1	1.45009	1.45009	1.45009
743	442602	5.98226	3	1	1.29478	0.935536	1.48538
744	442604	0.0134322	1	1	0.0644235	0.061557	0.06729
745	442606	0.185027	1	1	0.288958	0.288958	0.288958
746	442608	0.0076909	1	1	0.040981	0.034545	0.05396
747	442610	10.4982	4	1	2.02149	1.55291	2.05188
748	442699	5.25975	3	1	1.18402	0.89579	1.55617
749	442999	2.69995	2	1	0.797827	0.612196	1.00092
750	450200	1.66363	2	1	0.494148	0.388936	0.636228
751	450201	1.36587	2	1	0.450735	0.357327	0.590125
752	450202	1.31829	2	1	0.653462	0.534535	0.811576
753	450203	2.04203	2	1	0.84926	0.705365	1.03169
754	450209	5.2667	3	1	1.30572	1.06639	1.56604
755	450210	3.05472	2	1	0.837115	0.687385	1.02908
756	450211	3.9761	2	1	1.11488	0.877192	1.30071
757	450212	2.33551	2	1	0.897925	0.753663	1.09264
758	450213	4.13018	3	1	1.27438	1.0346	1.4856
759	450214	8.80337	3	1	1.61463	1.44838	1.97673
760	450289	1.22095	2	1	0.471407	0.360596	0.572436
761	450299	2.39275	2	1	0.49992	0.366836	0.648086
762	450802	1.63247	2	1	0.513439	0.390704	0.629226
763	450804	2.12471	2	1	0.76757	0.619898	0.921807
764	450899	1.78238	2	1	0.484888	0.358881	0.620561
765	451020	1.19553	2	1	0.577854	0.330951	0.753995
766	451021	2.72955	2	1	0.806487	0.645596	1.13128
767	451022	10.2898	4	1	1.5601	1.14802	1.80285
768	451099	2.24125	2	1	0.496388	0.370233	0.651071
769	500099	1.49215	2	1	0.494563	0.416265	0.62192
770	500999	22.7091	5	1	2.42062	1.68488	2.6228
771	510099	1.07914	2	1	0.334122	0.284171	0.432203
772	510100	1.28118	2	1	0.426468	0.268207	0.598535
773	510202	1.18941	2	1	0.363384	0.320413	0.435694
774	510402	1.58201	2	1	0.442217	0.359046	0.588368
775	510600	1.85326	2	1	0.32068	0.1834	0.44549
776	510602	0.823823	1	1	0.169736	0.109357	0.259058
777	510604	1.45299	2	1	0.449997	0.297414	0.592028
778	510606	10.8994	4	1	1.42561	1.04949	1.92608
779	510800	1.93607	2	1	0.382551	0.315134	0.457321
780	510802	1.67136	2	1	0.359938	0.266506	0.513472
781	510804	3.45965	2	1	0.771782	0.628334	0.998318
782	510806	10.4982	4	1	1.48579	1.33946	1.63994
783	511000	9.18595	4	1	1.24296	1.07174	1.62974
784	516000	1.3193	2	1	0.294487	0.158353	0.40391
785	516002	0.300897	1	1	0.12334	0.086564	0.197993
786	516004	0.88995	1	1	0.366994	0.187469	0.4469
787	516006	12.1125	4	1	1.46849	1.21889	1.75924
788	520099	5.37714	3	1	1.22052	0.896067	1.40953
789	520202	2.7082	2	1	1.13032	0.78849	1.32745
790	520204	18.6731	5	1	2.10675	1.69485	2.32239
791	520206	11.2564	4	1	1.51642	1.34889	1.75267
792	520208	22.2804	5	1	2.13928	1.78716	2.41835
793	520299	7.25797	3	1	1.42335	1.14014	1.78986
794	520402	5.24911	3	1	1.10547	1.02557	1.28785
795	520404	7.5649	3	1	1.2731	1.04701	1.45408
796	520406	0.0074061	1	1	0.0402545	0.032511	0.047998
797	520408	14.1322	4	1	1.7592	1.60261	2.18431
798	520499	5.04419	3	1	1.28085	0.934952	1.63186
799	520602	3.60137	2	1	1.10351	0.866477	1.2451
800	520604	8.24059	3	1	1.41733	1.16871	1.70399
801	520606	4.97288	3	1	1.33226	1.09206	1.60674
802	520608	15.7618	4	1	1.83396	1.62402	2.1908
803	520698	14.9697	4	1	1.81354	1.61392	2.1696
804	520699	6.52045	3	1	1.29538	1.09312	1.50349
805	520802	9.46431	4	1	1.4067	1.26018	1.73525
806	520804	3.15154	2	1	1.06095	0.888722	1.12317
807	520806	18.8968	5	1	1.85132	1.70831	2.29369
808	520899	5.51157	3	1	1.2231	0.968527	1.38653
809	521002	7.62679	3	1	1.18519	0.99048	1.3855
810	521004	5.1033	3	1	1.14725	0.89287	1.27245
811	521006	16.1223	5	1	1.74694	1.55634	2.15783
812	521099	5.47248	3	1	1.16525	0.954671	1.30714
813	521102	3.57202	2	1	1.07591	0.905134	1.20766
814	521104	6.85943	3	1	1.30522	1.11332	1.5929
815	521106	3.53984	2	1	0.870279	0.592709	1.11333
816	521108	13.2246	4	1	1.61971	1.4636	2.03101
817	521199	5.7167	3	1	1.21662	0.959675	1.39538
818	521202	14.4133	4	1	1.56447	1.44761	2.04496
819	521204	11.9634	4	1	1.49556	1.26323	1.83764
820	521206	18.9558	5	1	1.84406	1.68018	2.29334
821	521299	10.5468	4	1	1.51753	1.23756	1.9596
822	521402	2.62696	2	1	0.838593	0.694613	1.07046
823	521404	6.00453	3	1	1.21868	0.929201	1.43829
824	521406	3.10739	2	1	0.878519	0.621303	1.13951
825	521408	11.0861	4	1	1.60116	1.31166	2.00608
826	521499	4.20179	3	1	1.07106	0.825824	1.30476
827	521602	11.0017	4	1	1.4801	1.25872	1.74041
828	521604	7.232	3	1	1.28565	0.961636	1.48646
829	521606	17.7167	5	1	1.86153	1.66156	2.26443
830	521699	6.17833	3	1	1.27128	0.950543	1.4933
831	530499	12.2479	4	1	0.673334	0.602354	0.744315
832	540210	2.79558	2	1	0.472501	0.393186	0.594684
833	540212	2.10102	2	1	0.436459	0.366345	0.566616
834	540214	7.31578	3	1	1.12935	0.941176	1.40377
835	540220	5.99027	3	1	0.599588	0.532694	0.711979
836	540222	3.24247	2	1	0.462572	0.404347	0.592124
837	540224	5.60627	3	1	1.07346	0.821764	1.33007
838	540226	10.6951	4	1	1.52946	1.40006	1.98123
839	540299	3.16881	2	1	0.461134	0.399193	0.568217
840	540322	2.60416	2	1	0.655989	0.619172	0.924208
841	540410	2.162	2	1	0.351571	0.309051	0.465151
842	540420	1.64058	2	1	0.4785	0.378502	0.579423
843	540422	0.0007627	1	1	0.0046865	0.0045055	0.0049275
844	540424	2.29703	2	1	0.650244	0.480402	0.729864
845	540426	3.34091	2	1	0.721771	0.499949	1.12532
846	540499	0.0249184	1	1	0.0341745	0.02629	0.042059
847	540610	3.58869	2	1	0.819292	0.659363	1.07571
848	540620	4.6849	3	1	0.955345	0.786037	1.16786
849	540622	2.4836	2	1	0.699531	0.609734	0.911521
850	540623	2.27108	2	1	0.710649	0.614159	0.916682
851	540624	2.42018	2	1	0.893706	0.712572	1.08474
852	540625	2.83837	2	1	0.800213	0.718902	1.0897
853	540626	5.25029	3	1	1.33549	1.01643	1.58284
854	540640	4.40508	3	1	1.15951	0.875455	1.38799
855	540699	3.55783	2	1	0.907163	0.685205	1.11657
856	540810	5.13204	3	1	0.952524	0.765846	1.27083
857	540820	4.42777	3	1	0.923628	0.757869	1.14957
858	540822	2.84017	2	1	0.667518	0.572072	0.945319
859	540824	3.33015	2	1	0.854917	0.744659	1.11638
860	540826	7.34908	3	1	1.39886	1.17201	1.65255
861	540899	4.20819	3	1	0.89476	0.746417	1.16924
862	541010	3.34614	2	1	0.686843	0.566522	0.950482
863	541020	6.73435	3	1	1.15589	0.869985	1.3199
864	541021	4.25811	3	1	0.852564	0.738669	1.10042
865	541022	3.15828	2	1	0.763417	0.642944	0.982654
866	541023	3.99064	2	1	0.920898	0.761946	1.17793
867	541024	13.2686	4	1	1.62297	1.5327	1.96711
868	541025	7.21345	3	1	1.28217	1.0687	1.42493
869	541028	13.3626	4	1	1.68345	1.57158	2.17143
870	541099	5.36732	3	1	0.952271	0.72449	1.29144
871	541210	5.86267	3	1	1.13526	0.875746	1.36555
872	541220	6.30808	3	1	1.1499	0.843862	1.25889
873	541222	3.40283	2	1	0.663466	0.549547	0.944039
874	541224	7.27629	3	1	1.36721	1.14081	1.52278
875	541226	8.54507	3	1	1.41277	1.27752	1.59163
876	541299	6.22776	3	1	1.02359	0.776511	1.30639
877	541410	4.56075	3	1	0.887923	0.739354	1.21041
878	541420	3.78111	2	1	0.724647	0.563458	0.998367
879	541422	2.63526	2	1	0.640451	0.473881	0.818402
880	541424	3.08062	2	1	0.795296	0.696002	1.08624
881	541426	7.17831	3	1	1.36189	1.09755	1.5735
882	541499	4.19026	3	1	0.848792	0.705809	1.15254
883	541610	2.37205	2	1	0.646908	0.527961	0.859343
884	541612	1.83012	2	1	0.629844	0.50342	0.78137
885	541614	4.07181	3	1	0.985971	0.811846	1.24921
886	541620	3.49625	2	1	0.721101	0.601319	0.958095
887	541622	1.99016	2	1	0.574362	0.466151	0.718932
888	541624	2.33521	2	1	0.706196	0.557698	0.975183
889	541626	3.4086	2	1	0.853074	0.654006	1.19166
890	541628	8.21909	3	1	1.44393	1.11371	1.71655
891	541640	6.19759	3	1	1.29546	1.01485	1.54537
892	541699	3.25997	2	1	0.798107	0.611462	1.03803
893	541810	2.86743	2	1	0.669378	0.573212	0.892366
894	541812	2.52117	2	1	0.650884	0.558769	0.839254
895	541814	4.46624	3	1	1.00329	0.804072	1.32323
896	541820	4.87519	3	1	0.890782	0.733931	1.19139
897	541822	2.46127	2	1	0.622735	0.516439	0.804433
898	541824	2.93171	2	1	0.759792	0.636478	1.06278
899	541826	4.47786	3	1	1.10942	0.864963	1.4104
900	541828	14.0376	4	1	1.70032	1.46521	2.16802
901	541830	31.5352	6	1	2.5997	1.99885	2.7075
902	541840	14.2349	4	1	1.69846	1.49449	2.10687
903	541899	5.5787	3	1	0.949813	0.759819	1.26447
904	542010	3.84064	2	1	0.81733	0.671508	1.05794
905	542020	5.00265	3	1	0.96186	0.775222	1.19895
906	542022	2.2078	2	1	0.627235	0.442426	0.803154
907	542024	7.12202	3	1	1.31621	1.03326	1.48851
908	542026	11.1262	4	1	1.57989	1.44358	1.99375
909	542099	3.8706	2	1	0.803779	0.661728	1.06203
910	542210	3.70014	2	1	0.736591	0.578534	0.96674
911	542220	2.87998	2	1	0.575159	0.352367	0.763082
912	542222	0.772891	1	1	0.308665	0.188386	0.471264
913	542224	4.68398	3	1	1.02303	0.812972	1.29414
914	542299	3.979	2	1	0.657746	0.469063	0.984669
915	542400	5.24911	3	1	1.00144	0.846686	1.26697
916	542610	5.65289	3	1	0.565534	0.522867	0.577309
917	542620	0.0054444	1	1	0.01577	0.01577	0.01577
918	542622	0.05543	1	1	0.0775965	0.076089	0.079104
919	542623	0.0042958	1	2	0.024018	0.020106	0.025024
920	542624	9.19343	4	1	1.27712	0.964884	1.77118
921	542699	0.0057326	1	1	0.016872	0.0161055	0.017593
922	542810	5.13694	3	1	1.0007	0.742308	1.26291
923	542812	2.81759	2	1	0.643671	0.509316	0.92368
924	542814	7.11231	3	1	1.25508	0.934064	1.49599
925	542820	6.61397	3	1	1.16629	0.877163	1.34306
926	542822	2.96114	2	1	0.651818	0.489529	0.922369
927	542824	5.76647	3	1	1.22551	0.80742	1.3636
928	542826	3.06294	2	1	1.13293	0.588867	1.18781
929	542828	10.7547	4	1	1.51016	1.18178	1.91214
930	542830	5.65431	3	1	1.13829	0.87764	1.37255
931	542832	16.2638	5	1	1.78001	1.52418	2.26774
932	542899	5.47481	3	1	0.982398	0.726103	1.30762
933	543010	1.461	2	1	0.401977	0.352957	0.475944
934	543020	1.67036	2	1	0.418205	0.329635	0.446308
935	543022	1.44855	2	1	0.407962	0.370486	0.427318
936	543024	1.3289	2	1	0.561025	0.526328	0.642852
937	543026	2.16298	2	1	0.6006	0.368073	0.811473
938	543099	0.484811	1	1	0.192409	0.143186	0.251281
939	543210	1.77007	2	1	0.404944	0.310715	0.55708
940	543220	2.20472	2	1	0.294375	0.258027	0.433084
941	543222	0.427369	1	1	0.156101	0.143868	0.184238
942	543224	2.78385	2	1	0.585623	0.435585	0.751229
943	543226	6.19799	3	1	1.13012	0.817775	1.42629
944	543299	2.22812	2	1	0.439117	0.325124	0.55528
945	543510	7.88224	3	1	0.864565	0.675164	0.947978
946	543520	8.16529	3	1	1.0297	0.926951	1.37711
947	543522	6.12396	3	1	1.17011	0.933148	1.49054
948	543599	0.0887598	1	1	0.137473	0.122879	0.14694
949	543610	0.907721	1	1	0.422748	0.345184	0.552296
950	543620	1.59148	2	1	0.572226	0.448189	0.659419
951	543622	1.73625	2	1	0.580338	0.435603	0.663061
952	543624	2.36493	2	1	0.730874	0.665518	0.984718
953	543625	2.3273	2	1	0.807589	0.62016	1.13308
954	543626	4.50955	3	1	1.3295	0.983353	1.4712
955	543699	3.15828	2	1	0.707281	0.623693	0.971473
956	543800	5.09534	3	1	1.00732	0.795637	1.24312
957	544010	2.35013	2	1	0.475958	0.429422	0.578967
958	544020	1.39545	2	1	0.398809	0.320207	0.431766
959	544022	0.887041	1	1	0.277034	0.214589	0.308501
960	544024	1.91093	2	1	0.593261	0.43619	0.658676
961	544099	2.49759	2	1	0.464336	0.423229	0.503691
962	544210	2.39595	2	1	0.675202	0.556909	0.89146
963	544212	1.73336	2	1	0.619989	0.512512	0.780285
964	544214	3.01181	2	1	0.809381	0.664864	1.05191
965	544220	4.62905	3	1	0.938426	0.733183	1.2205
966	544222	2.26148	2	1	0.623758	0.52786	0.800833
967	544224	1.8676	2	1	0.659945	0.541179	0.833257
968	544226	3.1494	2	1	0.858985	0.680748	1.18238
969	544228	6.25781	3	1	1.40025	1.0499	1.71686
970	544240	4.56216	3	1	1.15788	0.876082	1.39305
971	544299	2.95392	2	1	0.701494	0.577465	0.938118
972	544410	3.79611	2	1	0.742673	0.618649	1.02115
973	544414	0.0404995	1	1	0.102958	0.092435	0.121758
974	544415	0.0872527	1	1	0.223553	0.223553	0.223553
975	544416	22.0463	5	1	2.34369	1.86387	2.42603
976	544420	4.08288	3	1	0.792049	0.458923	1.09047
977	544422	2.42462	2	1	0.628841	0.346391	0.876409
978	544424	4.96197	3	1	1.21736	0.899793	1.32984
979	544426	12.7636	4	1	1.66308	1.53873	2.10122
980	544499	4.59321	3	1	1.05483	0.751395	1.21654
981	544610	4.5934	3	1	0.570325	0.48708	0.666333
982	544620	2.45037	2	1	0.471503	0.455783	0.528624
983	544622	0.721267	1	1	0.270589	0.175424	0.287025
984	544624	1.53762	2	1	0.573676	0.494972	0.652239
985	544699	1.17308	2	1	0.269605	0.179722	0.385547
986	544810	2.68913	2	1	0.805211	0.657071	0.963184
987	544820	3.4022	2	1	0.833441	0.680457	1.03889
988	544822	1.62541	2	1	0.638896	0.585583	0.797726
989	544824	2.70175	2	1	0.771485	0.728011	1.03744
990	544826	4.25517	3	1	1.20282	0.918029	1.31488
991	544899	1.9376	2	1	0.64462	0.524182	0.73535
992	545010	1.51607	2	1	0.541858	0.429305	0.649841
993	545020	1.68153	2	1	0.606757	0.50679	0.700032
994	545022	0.390891	1	1	0.320131	0.253531	0.343328
995	545024	2.50751	2	1	0.65395	0.578754	0.841154
996	545026	6.39022	3	1	1.20834	0.978525	1.38834
997	545028	5.15414	3	1	1.15295	0.905902	1.39875
998	545030	1.83769	2	1	0.59996	0.534051	0.740941
999	545099	1.94776	2	1	0.59066	0.492234	0.74864
1000	545210	4.59663	3	1	0.459063	0.430444	0.497703
1001	545220	1.41716	2	1	0.517942	0.515896	0.54427
1002	545222	4.08264	3	1	0.7277	0.672802	0.992447
1003	545224	4.45462	3	1	0.789564	0.741632	0.964135
1004	545226	0.0087984	1	1	0.0426695	0.0418085	0.0431205
1005	545228	5.51283	3	1	1.17745	0.884597	1.36743
1006	545299	0.0051126	1	1	0.014602	0.014276	0.014696
1007	545410	1.05064	2	1	0.250986	0.236322	0.267829
1008	545420	1.03518	2	1	0.232978	0.207527	0.256078
1009	545422	0.231218	1	1	0.125951	0.114353	0.134976
1010	545424	0.0004746	1	1	0.003048	0.0029615	0.0030885
1011	545426	0.0011907	1	1	0.007639	0.00752	0.007691
1012	545499	0.0012394	1	1	0.0044765	0.004444	0.004679
1013	545610	0.930638	1	1	0.194072	0.178876	0.208694
1014	545620	0.308927	1	1	0.142698	0.131654	0.152853
1015	545622	0.289467	1	1	0.138617	0.128406	0.145785
1016	545624	1.79286	2	1	0.380971	0.362821	0.427764
1017	545626	0.0029624	1	1	0.0155335	0.0146845	0.0163765
1018	545699	0.0019913	1	1	0.0065175	0.006409	0.0065545
1019	600099	3.03066	2	1	0.747912	0.607638	0.989788
1020	600999	30.6198	6	1	2.61408	2.24788	2.79928
1021	620099	1.56596	2	1	0.646043	0.538295	0.857255
1022	620999	18.3719	5	1	2.51405	2.51405	2.51405
1023	630099	1.95622	2	1	0.664042	0.520953	0.831731
1024	630202	0.383651	1	1	0.362252	0.300127	0.446858
1025	630204	0.0348229	1	1	0.102739	0.101209	0.104269
1026	630206	2.82645	2	1	0.915866	0.726862	1.10461
1027	630208	2.466	2	1	0.870281	0.676063	1.16414
1028	630210	0.0033071	1	1	0.0169145	0.016189	0.017302
1029	630212	0.0007123	1	1	0.004735	0.004485	0.0050075
1030	630214	3.67438	2	1	0.738041	0.609077	0.77206
1031	630216	3.06198	2	1	0.663279	0.57945	0.754123
1032	630220	0.0350869	1	1	0.107301	0.101443	0.108769
1033	630221	0.0124797	1	2	0.068906	0.05917	0.0756605
1034	630222	0.002293	1	1	0.014444	0.01386	0.015339
1035	630224	2.72176	2	1	1.10122	0.777801	1.41236
1036	630226	0.0014963	1	1	0.0126755	0.012363	0.012988
1037	630227	18.3719	5	1	2.31511	2.31511	2.31511
1038	630260	0.0092323	1	1	0.037932	0.035257	0.0402425
1039	630262	0.0040076	1	1	0.019992	0.019992	0.019992
1040	630264	0.0013367	1	1	0.008879	0.007591	0.010167
1041	630266	0.0014589	1	2	0.010726	0.010445	0.012187
1042	630299	0.4747	1	1	0.354551	0.296379	0.408744
1043	630402	2.62456	2	1	0.702417	0.610339	0.794139
1044	630404	0.153334	1	1	0.224498	0.224498	0.224498
1045	630406	0.0274186	1	1	0.079386	0.079386	0.079386
1046	630408	0.0057138	1	1	0.030217	0.027356	0.0349305
1047	630410	0.005785	1	1	0.023288	0.023288	0.023288
1048	630412	0.0105348	1	1	0.038996	0.038996	0.038996
1049	630414	0.0039978	1	2	0.023966	0.023905	0.027315
1050	630499	0.0067958	1	1	0.02821	0.026672	0.029748
1051	630600	0.398152	1	1	0.39122	0.321257	0.461526
1052	630602	0.0195845	1	1	0.073574	0.066452	0.078086
1053	630604	0.007475	1	1	0.036191	0.03449	0.037779
1054	630606	1.05578	2	1	0.645086	0.587085	0.783508
1055	630608	0.0436687	1	1	0.133998	0.119995	0.150214
1056	630610	0.0192272	1	1	0.081143	0.074091	0.087311
1057	630612	0.113313	1	1	0.218956	0.218956	0.218956
1058	630614	3.34463	2	1	0.837621	0.71305	1.15253
1059	630620	0.028956	1	1	0.103965	0.100785	0.148648
1060	630622	0.0602205	1	1	0.163245	0.142857	0.165698
1061	630624	1.97499	2	1	0.722242	0.645145	0.842026
1062	630626	0.129602	1	1	0.251027	0.251027	0.251027
1063	630628	0.0339012	1	1	0.11945	0.102555	0.125096
1064	630630	0.302497	1	2	0.553056	0.547221	0.558892
1065	630632	0.0365578	1	1	0.130414	0.110365	0.150463
1066	630634	2.6391	2	1	0.876359	0.808724	1.08545
1067	630638	0.0052633	1	1	0.035665	0.030661	0.040669
1068	630660	0.003004	1	1	0.015448	0.014916	0.016254
1069	630662	3.50262	2	1	0.77084	0.7327	1.00085
1070	630664	0.0009232	1	1	0.00597	0.005886	0.0060805
1071	630666	0.0446059	1	1	0.133027	0.132855	0.1332
1072	630668	0.0207711	1	1	0.068494	0.063834	0.073154
1073	630699	0.96248	1	1	0.416114	0.369207	0.53032
1074	640200	3.02843	2	1	0.976503	0.789074	1.20028
1075	640201	0.87798	1	1	0.487829	0.381595	0.623011
1076	640202	0.925013	1	1	0.541888	0.440057	0.655521
1077	640204	4.11962	3	1	1.17358	0.926866	1.38711
1078	640206	3.80793	2	1	0.962735	0.780043	1.23086
1079	640208	3.63333	2	1	0.995196	0.786825	1.23077
1080	640210	1.41402	2	1	0.863613	0.731347	1.02099
1081	640212	1.23431	2	1	0.830747	0.723419	0.974916
1082	640214	2.42989	2	1	1.05729	0.874111	1.25551
1083	640216	1.59119	2	1	0.936099	0.76126	1.09054
1084	640218	3.54372	2	1	1.15592	0.908295	1.35017
1085	640220	7.99103	3	1	1.63965	1.36877	1.94652
1086	640221	6.27064	3	1	1.52341	1.36313	1.74746
1087	640222	7.88188	3	1	1.4799	1.30585	1.64024
1088	640224	6.47694	3	1	1.51183	1.32728	1.76412
1089	640226	8.8009	3	1	1.62159	1.41768	1.78154
1090	640228	7.41347	3	1	1.49835	1.36051	1.70888
1091	640229	16.4457	5	1	1.98456	1.77232	2.38879
1092	640230	9.3367	4	1	1.69317	1.54509	2.03949
1093	640232	21.5552	5	1	2.44219	2.14004	2.54624
1094	640234	22.0463	5	1	2.46241	2.42688	2.53028
1095	640236	23.6882	5	1	2.52326	2.4372	2.59391
1096	640240	16.0253	5	1	2.1258	1.6231	2.3033
1097	640242	7.16514	3	1	1.47636	1.25589	1.68952
1098	640244	5.28359	3	1	1.29911	1.1085	1.53905
1099	640246	8.18697	3	1	1.63269	1.30034	1.96341
1100	640248	3.34034	2	1	1.21925	1.14177	1.28834
1101	640250	6.13558	3	1	1.43095	1.2432	1.67049
1102	640260	16.6893	5	1	2.22553	1.8128	2.37935
1103	640261	10.029	4	1	1.63434	1.43542	2.0776
1104	640262	6.15638	3	1	1.51424	1.31533	1.75682
1105	640264	8.68118	3	1	1.62492	1.41575	1.99717
1106	640266	7.73884	3	1	1.43914	1.35111	1.66029
1107	640268	7.5839	3	1	1.48956	1.35448	1.88234
1108	640269	27.5578	6	1	2.57575	2.39114	2.59927
1109	640270	7.38538	3	1	1.90281	1.40596	1.91807
1110	640272	23.9712	5	1	2.49725	2.41107	2.53884
1111	640274	29.2149	6	1	2.59446	2.57482	2.61694
1112	640276	28.9218	6	1	2.61087	2.57336	2.66966
1113	640278	0.238298	1	1	0.183498	0.162428	0.221764
1114	640284	1.49928	2	1	0.475249	0.375956	0.618747
1115	640400	2.25345	2	1	0.872228	0.69965	1.09462
1116	640401	0.0032361	1	1	0.018761	0.018184	0.0197755
1117	640402	0.378805	1	1	0.380837	0.324817	0.456591
1118	640404	2.58624	2	1	0.877074	0.706959	1.11926
1119	640406	1.67364	2	1	0.710099	0.558306	0.779161
1120	640408	1.77175	2	1	0.784014	0.676899	1.02686
1121	640410	0.0167955	1	1	0.076753	0.070881	0.081531
1122	640412	0.0111146	1	1	0.056584	0.053815	0.06274
1123	640414	2.19301	2	1	0.962285	0.752579	1.12896
1124	640416	6.6726	3	1	1.29933	1.03919	1.80734
1125	640418	3.76966	2	1	1.06755	0.868043	1.36365
1126	640420	2.91701	2	1	1.13624	0.864201	1.32947
1127	640422	5.58256	3	1	1.29363	1.15481	1.41521
1128	640424	2.97443	2	1	1.18483	0.885884	1.36001
1129	640426	0.0022458	1	1	0.017645	0.017645	0.017645
1130	640428	2.23978	2	1	1.10796	0.789908	1.26246
1131	640440	11.2273	4	1	1.75096	1.33619	2.11355
1132	640442	0.0330854	1	1	0.122057	0.105459	0.150846
1133	640444	0.0104073	1	1	0.054271	0.054271	0.054271
1134	640446	4.74682	3	1	1.32414	1.06602	1.65105
1135	640448	7.34876	3	1	1.39792	1.27065	1.57895
1136	640450	3.67438	2	1	1.17106	0.87268	1.50487
1137	640460	3.67548	2	1	1.24385	0.939955	1.53817
1138	640462	0.0022792	1	1	0.0180365	0.0167975	0.0196095
1139	640464	2.80619	2	1	1.16021	0.891667	1.3318
1140	640466	22.0463	5	1	1.67745	1.50269	1.9051
1141	640468	5.92719	3	1	1.37511	1.0981	1.79147
1142	640478	0.120174	1	1	0.133258	0.121402	0.156339
1143	640484	0.910901	1	1	0.31997	0.25908	0.409241
1144	640600	0.885778	1	1	0.49033	0.413901	0.633884
1145	640601	0.0034936	1	1	0.019656	0.0185755	0.0210485
1146	640602	0.567007	1	1	0.401244	0.348793	0.456059
1147	640604	1.08318	2	1	0.640176	0.560689	0.780429
1148	640606	0.115355	1	1	0.266628	0.244568	0.270013
1149	640608	0.0017601	1	1	0.01191	0.01132	0.012428
1150	640610	0.0037168	1	1	0.023273	0.021984	0.025684
1151	640612	0.0551498	1	1	0.163575	0.156165	0.18064
1152	640614	0.579169	1	1	0.462703	0.409516	0.551652
1153	640616	0.247225	1	1	0.341296	0.258239	0.424353
1154	640618	1.55391	2	1	0.71666	0.64805	0.857254
1155	640620	0.0040366	1	1	0.025132	0.0247475	0.0280865
1156	640622	3.68727	2	1	0.787278	0.726115	0.947812
1157	640624	1.93473	2	1	0.839819	0.730923	1.09089
1158	640626	0.0066625	1	1	0.03682	0.034527	0.039113
1159	640628	1.77863	2	1	0.846149	0.722203	1.08183
1160	640640	4.60538	3	1	0.991135	0.937952	1.0798
1161	640642	0.0271785	1	1	0.107698	0.099914	0.119401
1162	640644	0.0342971	1	1	0.104069	0.104069	0.104069
1163	640646	3.5572	2	1	0.933777	0.864434	1.21982
1164	640648	0.0067984	1	2	0.046888	0.046888	0.046888
1165	640650	0.0136371	1	1	0.0657725	0.0592495	0.0703065
1166	640660	18.3719	5	1	2.0635	1.75412	2.37289
1167	640662	7.398	3	1	1.18216	1.0767	1.18543
1168	640664	4.9612	3	1	1.27984	1.05841	1.442
1169	640668	2.37057	2	1	1.01061	0.842128	1.15948
1170	640678	0.140128	1	1	0.144291	0.130678	0.166772
1171	640684	0.480357	1	1	0.243809	0.209434	0.291589
1172	650200	0.661563	1	1	0.402196	0.344338	0.485225
1173	650202	0.0018474	1	1	0.010673	0.010247	0.0114225
1174	650203	0.196501	1	1	0.30131	0.268491	0.352374
1175	650204	2.36415	2	1	0.797436	0.631839	1.0047
1176	650205	1.63586	2	1	0.83137	0.700996	1.03283
1177	650206	7.45481	3	1	1.47792	1.15659	1.77289
1178	650208	9.28816	4	1	1.46432	1.21366	1.81197
1179	650209	2.67588	2	1	0.791681	0.653688	1.00679
1180	650210	1.60142	2	1	0.613745	0.55272	0.822057
1181	650212	1.71625	2	1	0.792353	0.653212	0.997492
1182	650216	2.37676	2	1	0.867513	0.680404	1.03556
1183	650217	2.74068	2	1	0.858098	0.687675	1.05634
1184	650218	2.50998	2	1	0.838508	0.681496	1.03146
1185	650220	2.69371	2	1	0.837441	0.698759	1.0281
1186	650222	1.70991	2	1	0.686668	0.581443	0.858868
1187	650224	2.13613	2	1	0.799621	0.640762	0.989102
1188	650226	1.97853	2	1	0.780509	0.626681	0.96306
1189	650228	3.27935	2	1	1.19059	1.0309	1.27763
1190	650230	2.6259	2	1	0.898869	0.714561	1.0624
1191	650232	1.72185	2	1	0.754811	0.608313	0.939979
1192	650234	3.90752	2	1	1.03839	0.799418	1.26728
1193	650299	1.73594	2	1	0.706384	0.580296	0.847774
1194	650400	1.09783	2	1	0.589911	0.499031	0.707052
1195	650402	0.0047734	1	1	0.022999	0.021966	0.024446
1196	650403	4.3228	3	1	0.938494	0.727205	1.35098
1197	650404	3.48054	2	1	0.901894	0.70937	1.1149
1198	650405	4.61729	3	1	1.30638	1.13284	1.53802
1199	650409	5.34455	3	1	1.08502	0.825124	1.2735
1200	650410	2.53405	2	1	0.834618	0.646278	0.999281
1201	650412	3.53306	2	1	0.929635	0.757038	1.20564
1202	650416	1.84304	2	1	0.763627	0.600456	0.944622
1203	650417	2.6459	2	1	0.779295	0.6495	0.977148
1204	650418	1.92415	2	1	0.694529	0.599878	0.866052
1205	650420	2.56533	2	1	0.777624	0.661835	0.952842
1206	650422	2.17452	2	1	0.716858	0.605835	0.910747
1207	650424	1.93637	2	1	0.691707	0.583915	0.877093
1208	650426	1.66612	2	1	0.698541	0.576273	0.875157
1209	650430	2.3182	2	1	0.810203	0.643855	1.0017
1210	650432	1.21687	2	1	0.656589	0.524136	0.835634
1211	650434	1.33575	2	1	0.777949	0.626181	0.960346
1212	650499	1.51976	2	1	0.694739	0.572294	0.837271
1213	650600	0.758217	1	1	0.398737	0.343021	0.462743
1214	650602	0.344791	1	1	0.304619	0.265242	0.357335
1215	650603	0.0033717	1	1	0.019832	0.018853	0.020867
1216	650604	1.33841	2	1	0.601905	0.532063	0.747789
1217	650605	0.0479793	1	1	0.136973	0.129763	0.152687
1218	650609	1.10975	2	1	0.538081	0.44718	0.667253
1219	650610	1.43411	2	1	0.636776	0.564636	0.674392
1220	650612	1.20864	2	1	0.578398	0.523123	0.667985
1221	650616	1.43649	2	1	0.693686	0.561816	0.863371
1222	650617	2.05303	2	1	0.70786	0.604859	0.873678
1223	650618	2.0435	2	1	0.710468	0.607412	0.852374
1224	650620	1.9786	2	1	0.716067	0.607388	0.87483
1225	650622	1.55923	2	1	0.61496	0.549823	0.771984
1226	650624	0.827229	1	1	0.423768	0.363273	0.503803
1227	650626	0.88245	1	1	0.46061	0.394806	0.581867
1228	650630	1.36444	2	1	0.673	0.551157	0.835287
1229	650632	0.748115	1	1	0.486592	0.385316	0.599607
1230	650634	0.691542	1	1	0.521801	0.424973	0.644245
1231	650699	0.449596	1	1	0.358922	0.304738	0.423151
1232	700099	0.752962	1	1	0.286411	0.237925	0.354713
1233	710099	0.604539	1	1	0.305269	0.26313	0.388875
1234	710202	0.995914	1	1	0.335845	0.281617	0.446836
1235	710402	1.38527	2	1	0.54737	0.416252	0.68168
1236	710600	1.36038	2	1	0.468795	0.369964	0.645006
1237	710602	1.15863	2	1	0.430868	0.340308	0.590512
1238	710604	0.724587	1	1	0.378082	0.261374	0.472495
1239	710606	1.02905	2	1	0.545271	0.349006	0.744618
1240	710800	1.46095	2	1	0.497252	0.407931	0.665042
1241	710802	1.37558	2	1	0.503992	0.399558	0.695141
1242	710804	0.503784	1	1	0.357875	0.304059	0.422063
1243	710806	2.72561	2	1	0.867401	0.582355	1.25306
1244	711000	4.60341	3	1	1.19886	0.981838	1.46957
1245	711001	4.77132	3	1	1.38577	1.13242	1.78846
1246	711002	1.78897	2	1	1.01492	0.7462	1.23043
1247	711003	1.16167	2	1	0.668525	0.54028	0.815977
1248	711004	0.0036727	1	1	0.018112	0.016696	0.019641
1249	711005	0.133629	1	1	0.202974	0.172099	0.239816
1250	711006	0.237469	1	1	0.177632	0.145833	0.214256
1251	711012	0.305512	1	1	0.587955	0.587955	0.587955
1252	712000	1.44229	2	1	0.592507	0.464617	0.762309
1253	712001	2.6261	2	1	0.690936	0.573059	0.799241
1254	712002	0.0070713	1	1	0.029469	0.02796	0.034132
1255	712003	9.09241	4	1	1.23339	1.08248	1.42012
1256	712004	0.45709	1	1	0.341576	0.288997	0.400668
1257	712005	0.561698	1	1	0.369274	0.269063	0.421
1258	712006	5.06458	3	1	0.906557	0.696098	1.10318
1259	712007	1.64054	2	1	0.616244	0.491621	0.71443
1260	712008	1.0577	2	1	0.535807	0.398599	0.599293
1261	712009	0.0104174	1	1	0.041528	0.040795	0.043482
1262	713000	1.6748	2	1	0.596819	0.535448	0.738881
1263	713001	2.47674	2	1	0.684025	0.651184	0.906163
1264	713002	1.06813	2	1	0.685537	0.551555	0.776072
1265	713003	0.370118	1	1	0.349494	0.305515	0.40254
1266	713004	0.190179	1	1	0.232217	0.207099	0.268424
1267	713005	0.0040604	1	1	0.019297	0.018432	0.020734
1268	713006	0.0980715	1	1	0.110634	0.100262	0.127647
1269	714000	1.27016	2	1	0.665654	0.528219	0.878384
1270	714001	0.0106341	1	1	0.0507185	0.047201	0.059115
1271	714002	1.88761	2	1	0.711372	0.606032	0.913738
1272	714003	1.80536	2	1	0.680962	0.600494	0.834935
1273	714004	0.339742	1	1	0.310479	0.262549	0.361646
1274	716000	2.36311	2	1	0.489905	0.328971	0.542205
1275	716002	0.659905	1	1	0.24212	0.150156	0.296756
1276	716004	1.24767	2	1	0.60642	0.367931	0.666835
1277	716006	5.67591	3	1	1.29832	0.983278	1.68828
1278	716010	2.08178	2	1	0.471047	0.289661	0.549241
1279	716011	0.671324	1	1	0.255588	0.160848	0.299167
1280	716012	0.41831	1	1	0.347562	0.254587	0.38237
1281	716013	8.17264	3	1	1.37054	1.03835	1.70671
1282	716014	2.20959	2	1	0.486827	0.338477	0.538706
1283	716015	1.11503	2	1	0.398663	0.242959	0.463095
1284	716016	1.15639	2	1	0.58584	0.414314	0.658772
1285	716017	5.01293	3	1	1.20541	0.895032	1.68436
1286	716018	1.67028	2	1	0.439078	0.266047	0.489403
1287	716019	1.07808	2	1	0.348149	0.219697	0.438238
1288	716020	1.3305	2	1	0.54711	0.328049	0.668637
1289	716022	1.12263	2	1	0.406089	0.266788	0.455818
1290	716023	0.425679	1	1	0.211869	0.137729	0.263556
1291	716024	0.229866	1	1	0.281089	0.216841	0.310335
1292	716026	0.0021711	1	1	0.007665	0.0068285	0.0083435
1293	716027	1.46082	2	1	0.354181	0.249531	0.519234
1294	716028	0.0116488	1	1	0.04344	0.035183	0.049174
1295	716030	0.193301	1	1	0.148816	0.115827	0.183786
1296	716031	0.305447	1	1	0.179813	0.127967	0.227176
1297	716032	0.0012887	1	1	0.0077045	0.007105	0.008011
1298	720099	0.574793	1	1	0.232351	0.156787	0.285984
1299	720202	0.0044595	1	1	0.0225975	0.020943	0.024502
1300	720204	2.38744	2	1	0.784995	0.612561	1.02837
1301	720206	0.768231	1	1	0.451339	0.390153	0.589283
1302	720208	4.26676	3	1	1.19533	0.950647	1.43979
1303	720299	1.18618	2	1	0.705303	0.570684	0.810226
1304	720402	0.96988	1	1	0.445954	0.336753	0.632379
1305	720404	0.0141073	1	1	0.054668	0.053769	0.071476
1306	720406	6.44738	3	1	1.35214	1.04762	1.81606
1307	720499	1.421	2	1	0.617975	0.438155	0.81082
1308	720602	1.25112	2	1	0.621129	0.468919	0.807213
1309	720604	0.942661	1	1	0.408368	0.25287	0.500086
1310	720606	0.707499	1	1	0.356048	0.234473	0.461935
1311	720608	1.30634	2	1	0.67072	0.431723	0.880382
1312	720699	0.761996	1	1	0.41083	0.319138	0.486599
1313	720802	1.97323	2	1	0.387233	0.269128	0.530138
1314	720804	0.558542	1	1	0.196856	0.144332	0.272481
1315	720806	2.13896	2	1	0.714796	0.470805	0.953618
1316	720899	0.0008311	1	1	0.0034385	0.003242	0.003665
1317	721002	0.588487	1	1	0.247282	0.156796	0.292216
1318	721004	0.110288	1	1	0.111312	0.083166	0.133367
1319	721006	0.158106	1	1	0.125647	0.09602	0.159855
1320	721008	0.607581	1	1	0.365122	0.251464	0.479556
1321	721099	0.728255	1	1	0.260466	0.19545	0.320731
1322	721202	0.30176	1	1	0.16697	0.122979	0.219733
1323	721204	0.0007078	1	1	0.0028305	0.002622	0.003124
1324	721206	0.555015	1	1	0.347625	0.248605	0.47528
1325	721299	0.235722	1	1	0.167823	0.119199	0.200095
1326	730099	0.0993071	1	1	0.111624	0.0968455	0.130023
1327	730202	0.0012582	1	1	0.004977	0.004667	0.005179
1328	730204	0.0001871	1	1	0.000929	0.00086	0.000991
1329	730299	0.136315	1	1	0.139678	0.117181	0.158392
1330	730402	0.103939	1	1	0.114233	0.105268	0.133314
1331	730404	0.376926	1	1	0.250695	0.189364	0.34529
1332	730406	0.217705	1	1	0.222432	0.160917	0.278388
1333	730499	0.0979066	1	1	0.114663	0.103587	0.129241
1334	730602	0.0002849	1	1	0.001415	0.0013535	0.001479
1335	730604	0.120445	1	1	0.175307	0.13444	0.210046
1336	730606	0.0004961	1	1	0.003293	0.003039	0.003533
1337	730699	0.0004149	1	1	0.001953	0.00186	0.0020295
1338	730802	0.0856756	1	1	0.111997	0.09903	0.12535
1339	730804	0.0498854	1	1	0.10075	0.0847245	0.122293
1340	730806	0.0856502	1	1	0.130195	0.110681	0.166958
1341	730899	0.224014	1	1	0.176929	0.144269	0.206027
1342	740099	0.52067	1	1	0.256677	0.195259	0.32298
1343	740200	0.232153	1	1	0.163244	0.117006	0.203125
1344	740210	0.0654735	1	1	0.0860175	0.0671095	0.101417
1345	740220	0.196434	1	1	0.143196	0.104479	0.181574
1346	740400	0.368833	1	1	0.198823	0.134881	0.258584
1347	740401	0.103052	1	1	0.114101	0.084218	0.13307
1348	740402	0.427113	1	1	0.268993	0.226724	0.329782
1349	740403	0.742704	1	1	0.352566	0.248198	0.453938
1350	740600	0.288195	1	1	0.219736	0.171294	0.264206
1351	750099	6.4842	3	1	1.33009	1.01271	1.6251
1352	750500	2.62926	2	1	0.837984	0.705227	1.01488
1353	750501	3.17036	2	1	0.788065	0.724137	0.993325
1354	750511	2.69447	2	1	0.886886	0.737888	1.06991
1355	750512	0.81839	1	1	0.455838	0.438909	0.499799
1356	750621	1.46367	2	1	0.658709	0.570413	0.77732
1357	750622	1.33696	2	1	0.629249	0.563894	0.733221
1358	750651	1.38449	2	1	0.663632	0.569861	0.771649
1359	750652	0.0189582	1	1	0.065405	0.060453	0.0681515
1360	750661	1.31931	2	1	0.629508	0.570086	0.761933
1361	750662	0.16486	1	1	0.259297	0.259297	0.259297
1362	750671	1.26799	2	1	0.64806	0.55955	0.747715
1363	750672	1.98702	2	1	0.70187	0.625761	0.800019
1364	750731	1.90745	2	1	0.811317	0.677872	0.965449
1365	750732	1.61319	2	1	0.654052	0.615783	0.742493
1366	750751	0.984908	1	1	0.536102	0.452271	0.649008
1367	750752	2.93282	2	1	0.773949	0.699912	0.897554
1368	750761	1.69186	2	1	0.760363	0.646891	0.87231
1369	750762	0.0865828	1	1	0.194315	0.178943	0.216963
1370	750900	2.58644	2	1	0.834897	0.717827	1.0008
1371	750901	2.0749	2	1	0.702015	0.663169	0.839444
1372	750951	2.02338	2	1	0.763917	0.668258	0.898489
1373	750952	0.827272	1	1	0.450865	0.433034	0.486602
1374	750961	1.31978	2	1	0.697713	0.604843	0.7965
1375	750962	0.0015616	1	1	0.009384	0.009249	0.00951
1376	750971	1.57002	2	1	0.744073	0.639188	0.858622
1377	750972	1.12313	2	1	0.618789	0.590899	0.705487
1378	751100	2.01193	2	1	0.786312	0.57646	0.964704
1379	751101	4.62604	3	1	1.00374	0.853673	1.24949
1380	751111	1.23624	2	1	0.801818	0.678323	0.906743
1381	751112	1.05712	2	1	0.606062	0.563847	0.745947
1382	751151	0.992216	1	1	0.607909	0.507945	0.70067
1383	751152	1.72317	2	1	0.707784	0.653187	0.881343
1384	751161	0.788904	1	1	0.563523	0.484608	0.647282
1385	751162	2.63161	2	1	0.874338	0.788084	1.13656
1386	751171	1.20015	2	1	0.792449	0.676308	0.894089
1387	751172	1.73736	2	1	0.785693	0.720391	0.993773
1388	751221	1.40207	2	1	0.707716	0.571338	0.862864
1389	751222	2.05847	2	1	0.690994	0.627825	0.807227
1390	751251	0.970817	1	1	0.522559	0.406404	0.644896
1391	751252	0.817802	1	1	0.438285	0.378699	0.562774
1392	751261	1.52601	2	1	0.698224	0.54708	0.837457
1393	751262	1.84119	2	1	0.77111	0.658539	1.01801
1394	751271	1.19415	2	1	0.66745	0.55869	0.824317
1395	751272	1.05267	2	1	0.662556	0.619677	0.780337
1396	751331	1.00002	2	1	0.547687	0.442182	0.745744
1397	751332	1.83511	2	1	0.694345	0.62819	0.842727
1398	751351	0.0750326	1	1	0.136077	0.128781	0.141468
1399	751352	0.522908	1	1	0.355852	0.297347	0.430257
1400	751361	0.31979	1	1	0.260499	0.240482	0.295876
1401	751362	0.524502	1	1	0.460853	0.416608	0.52359
1402	751371	0.378821	1	1	0.282597	0.259446	0.366236
1403	751372	0.7428	1	1	0.501953	0.450921	0.599388
1404	751800	1.97435	2	1	0.575221	0.49929	0.784375
1405	751801	3.75188	2	1	0.891039	0.758102	1.03201
1406	751900	2.08532	2	1	0.614989	0.50496	0.844225
1407	751901	2.94474	2	1	0.707439	0.566033	0.923165
1408	752000	1.30672	2	1	0.671791	0.566865	0.812052
1409	752001	1.83838	2	1	0.669586	0.58451	0.759109
1410	752111	1.06324	2	1	0.587353	0.472748	0.716928
1411	752112	0.6483	1	1	0.406177	0.336674	0.46421
1412	752113	0.77146	1	1	0.48438	0.384866	0.590392
1413	752114	0.898123	1	1	0.459487	0.409789	0.544369
1414	752151	0.383973	1	1	0.31653	0.264346	0.403963
1415	752152	0.731174	1	1	0.453549	0.401766	0.544175
1416	752153	0.200011	1	1	0.274183	0.240596	0.330157
1417	752154	0.782776	1	1	0.44362	0.38357	0.543172
1418	752161	0.436995	1	1	0.394494	0.333098	0.463305
1419	752162	0.317251	1	1	0.382447	0.345324	0.42321
1420	752163	0.445239	1	1	0.410338	0.340073	0.486387
1421	752164	0.517221	1	1	0.440341	0.385033	0.499356
1422	752171	0.245946	1	1	0.296133	0.257713	0.349289
1423	752172	1.17037	2	1	0.714101	0.633509	0.887652
1424	752173	0.607055	1	1	0.442304	0.360485	0.533045
1425	752174	1.11444	2	1	0.724807	0.615246	0.855013
1426	752211	0.759666	1	1	0.35766	0.32084	0.446613
1427	752212	0.634038	1	1	0.338881	0.308813	0.416685
1428	752213	0.641199	1	1	0.343695	0.307913	0.428313
1429	752214	0.596797	1	1	0.330398	0.2997	0.403463
1430	752251	0.474815	1	1	0.304443	0.280594	0.346003
1431	752252	0.513965	1	1	0.307146	0.282858	0.33629
1432	752253	0.640897	1	1	0.337089	0.308268	0.401796
1433	752254	0.816721	1	1	0.356854	0.319226	0.423565
1434	752261	0.0016061	1	1	0.00919	0.0089545	0.009629
1435	752262	0.693816	1	1	0.439552	0.3718	0.517204
1436	752263	0.89619	1	1	0.426039	0.37538	0.503678
1437	752264	0.0010752	1	1	0.007577	0.007483	0.007968
1438	752271	0.926234	1	1	0.463567	0.391405	0.561905
1439	752272	0.851133	1	1	0.497678	0.423091	0.563426
1440	752273	0.853994	1	1	0.446891	0.380396	0.526042
1441	752274	0.794764	1	1	0.49027	0.418947	0.545184
1442	752311	0.620609	1	1	0.428425	0.337833	0.538291
1443	752312	0.708039	1	1	0.439354	0.356634	0.537821
1444	752313	0.618413	1	1	0.381949	0.322518	0.502883
1445	752314	0.665652	1	1	0.411033	0.333458	0.523505
1446	752351	0.542761	1	1	0.413604	0.336679	0.510315
1447	752352	0.95705	1	1	0.477971	0.403963	0.595202
1448	752353	0.7278	1	1	0.464195	0.384975	0.567016
1449	752354	0.780555	1	1	0.455576	0.396013	0.557454
1450	752361	0.455848	1	1	0.419127	0.351726	0.502593
1451	752362	0.894849	1	1	0.59006	0.507954	0.682525
1452	752363	0.774013	1	1	0.512825	0.406394	0.605334
1453	752364	0.249958	1	1	0.406271	0.338063	0.447981
1454	752371	0.381422	1	1	0.371686	0.318321	0.436945
1455	752372	1.21722	2	1	0.73802	0.643046	0.877076
1456	752373	0.878397	1	1	0.49348	0.407402	0.624837
1457	752374	1.41243	2	1	0.77208	0.682611	0.925771
1458	752400	1.04843	2	1	0.621077	0.523371	0.747382
1459	752401	1.61979	2	1	0.673192	0.580418	0.762655
1460	752451	0.457343	1	1	0.358187	0.326212	0.421617
1461	752452	0.715788	1	1	0.432498	0.385769	0.471568
1462	752461	0.505386	1	1	0.399765	0.353769	0.474299
1463	752462	1.02816	2	1	0.598632	0.531034	0.665884
1464	752471	0.553676	1	1	0.387611	0.348081	0.430477
1465	752472	0.500622	1	1	0.386681	0.326369	0.414729
1466	752500	0.979456	1	1	0.506536	0.424876	0.631486
1467	752501	0.882533	1	1	0.452687	0.396116	0.513133
1468	752511	0.440474	1	1	0.380723	0.335311	0.459357
1469	752512	1.02474	2	1	0.581468	0.508864	0.712156
1470	752521	1.0361	2	1	0.62455	0.541663	0.75989
1471	752522	0.642849	1	1	0.412672	0.342456	0.46466
1472	752551	0.523321	1	1	0.376885	0.339209	0.482511
1473	752552	0.426699	1	1	0.369711	0.305479	0.414483
1474	752553	0.769825	1	1	0.456751	0.387897	0.563015
1475	752554	0.456177	1	1	0.36882	0.326946	0.408118
1476	752561	0.807813	1	1	0.487698	0.417907	0.562489
1477	752562	0.707819	1	1	0.425844	0.349974	0.483361
1478	752563	0.993384	1	1	0.50463	0.433065	0.6003
1479	752564	0.443614	1	1	0.356088	0.294146	0.389018
1480	752571	0.669328	1	1	0.439182	0.394809	0.523064
1481	752572	0.0023679	1	1	0.012987	0.012089	0.013608
1482	752573	0.523802	1	1	0.409634	0.36706	0.503051
1483	752574	0.554581	1	1	0.398267	0.339603	0.457405
1484	752600	0.613846	1	1	0.286664	0.239893	0.357717
1485	752601	0.0002351	1	1	0.00119	0.001122	0.0012375
1486	752611	0.59177	1	1	0.308098	0.248949	0.397674
1487	752612	0.379751	1	1	0.226716	0.177714	0.265526
1488	752621	0.541402	1	1	0.277224	0.23005	0.353523
1489	752622	0.268929	1	1	0.194109	0.156549	0.224496
1490	752651	0.554146	1	1	0.277043	0.220863	0.350112
1491	752652	0.0022396	1	1	0.0077805	0.007398	0.008403
1492	752653	0.831346	1	1	0.306717	0.24494	0.391391
1493	752654	0.115113	1	1	0.128535	0.108456	0.146404
1494	752661	0.400604	1	1	0.248508	0.213098	0.300998
1495	752662	0.0028922	1	1	0.009955	0.009383	0.010633
1496	752663	0.847088	1	1	0.314373	0.257641	0.403398
1497	752664	0.31787	1	1	0.220664	0.177026	0.246193
1498	752671	0.0137837	1	1	0.037038	0.0336325	0.0412635
1499	752672	0.485341	1	1	0.239351	0.191022	0.295532
1500	752673	0.42316	1	1	0.245106	0.197618	0.291453
1501	752674	0.269213	1	1	0.200246	0.16474	0.226935
1502	752800	1.22095	2	1	0.55519	0.469737	0.73289
1503	752801	1.65006	2	1	0.603121	0.503293	0.755408
1504	753200	1.45622	2	1	0.581795	0.491958	0.74928
1505	753201	1.60969	2	1	0.596497	0.49793	0.704731
1506	770099	0.0023344	1	1	0.008471	0.008055	0.009068
1507	770510	1.02801	2	1	0.397008	0.349187	0.475546
1508	770520	2.52529	2	1	0.509284	0.458948	0.60164
1509	770530	0.8221	1	1	0.384603	0.325754	0.470745
1510	770531	0.0072716	1	1	0.031135	0.0300595	0.0334885
1511	770599	3.49941	2	1	0.603768	0.502822	0.813591
1512	770710	0.489098	1	1	0.261919	0.231627	0.306101
1513	770720	0.532666	1	1	0.288649	0.236548	0.336551
1514	770730	0.493033	1	1	0.38924	0.344682	0.459298
1515	770731	0.0019628	1	1	0.011294	0.011268	0.011533
1516	770789	0.0177694	1	1	0.044431	0.031065	0.04545
1517	770799	1.40158	2	1	0.485561	0.404296	0.556762
1518	771010	0.0879023	1	1	0.131227	0.115007	0.147956
1519	771020	1.04524	2	1	0.527835	0.435422	0.619487
1520	771030	0.885956	1	1	0.540364	0.439595	0.639192
1521	771031	2.2503	2	1	0.838503	0.679143	0.936559
1522	771089	1.22479	2	1	0.438305	0.419421	0.460305
1523	771099	0.610764	1	1	0.290971	0.245962	0.373701
1524	772010	0.0005777	1	1	0.002603	0.002512	0.0027688
1525	772020	0.74999	1	1	0.261544	0.229826	0.357783
1526	772030	0.558132	1	1	0.238506	0.210291	0.316312
1527	772031	0.905089	1	1	0.326581	0.272896	0.390246
1528	772032	0.488931	1	1	0.226846	0.196891	0.290073
1529	772033	0.78006	1	1	0.436812	0.348369	0.504421
1530	772089	1.36752	2	1	0.439538	0.373273	0.512974
1531	772099	0.513595	1	1	0.21601	0.19282	0.260613
1532	772230	0.433609	1	1	0.235574	0.203062	0.281654
1533	772231	0.68297	1	1	0.294202	0.250287	0.360773
1534	772330	0.0986197	1	1	0.179899	0.162648	0.19475
1535	772331	1.03504	2	1	0.579774	0.552287	0.6762
1536	772410	0.105509	1	1	0.138452	0.121447	0.164579
1537	772420	0.704202	1	1	0.279205	0.231443	0.357291
1538	772430	0.512788	1	1	0.252511	0.223558	0.301099
1539	772431	1.67162	2	1	0.50394	0.426354	0.592425
1540	772489	1.10025	2	1	0.421829	0.362397	0.482353
1541	772499	0.321533	1	1	0.208791	0.187883	0.250511
1542	772510	0.0037574	1	1	0.012528	0.011685	0.013634
1543	772520	0.448854	1	1	0.258686	0.203168	0.329494
1544	772521	0.161072	1	1	0.159885	0.132993	0.195129
1545	772540	0.645294	1	1	0.24405	0.183658	0.297227
1546	772541	0.0141596	1	1	0.035354	0.034248	0.036812
1547	772550	1.01439	2	1	0.422819	0.349125	0.534124
1548	772551	0.408085	1	1	0.220256	0.161033	0.261307
1549	772560	0.0007366	1	1	0.0031865	0.003014	0.003311
1550	772570	0.597313	1	1	0.279329	0.224321	0.358191
1551	772571	0.138344	1	1	0.149141	0.123733	0.170131
1552	772589	0.0008872	1	1	0.003785	0.003438	0.003979
1553	772599	0.894561	1	1	0.303675	0.257528	0.378551
1554	800099	0.552008	1	1	0.2777	0.242289	0.347293
1555	800999	18.3719	5	1	2.56808	2.56808	2.56808
1556	810099	0.878143	1	1	0.32097	0.282195	0.401494
1557	810202	1.02005	2	1	0.450116	0.392873	0.550739
1558	810402	1.37869	2	1	0.555858	0.442592	0.682669
1559	810600	1.51584	2	1	0.479762	0.422241	0.590342
1560	810602	0.951238	1	1	0.325038	0.279666	0.404
1561	810604	1.10375	2	1	0.596426	0.519733	0.702606
1562	810606	3.07774	2	1	1.02947	0.790792	1.20409
1563	810800	1.29755	2	1	0.457311	0.400743	0.572989
1564	810802	1.04663	2	1	0.425019	0.377215	0.544134
1565	810804	1.20406	2	1	0.643724	0.567	0.77943
1566	810806	2.76942	2	1	1.10016	0.775246	1.25173
1567	811000	1.43625	2	1	0.916257	0.75291	1.02073
1568	811001	6.12396	3	1	1.44532	1.20969	1.82611
1569	811002	3.67481	2	1	1.2384	1.06073	1.63334
1570	811003	4.24326	3	1	1.22819	0.994409	1.42396
1571	811004	1.49668	2	1	0.632655	0.46434	0.789665
1572	811005	0.220312	1	1	0.22786	0.182724	0.283724
1573	811006	0.0867977	1	1	0.148718	0.119304	0.177812
1574	811012	5.2643	3	1	1.8748	1.37573	1.94254
1575	812000	0.908014	1	1	0.479369	0.431748	0.555361
1576	812001	1.57113	2	1	0.710658	0.595424	0.840056
1577	812002	1.41653	2	1	0.653002	0.536135	0.77816
1578	812003	0.0375095	1	1	0.141048	0.124207	0.147707
1579	812004	1.00458	2	1	0.613134	0.552158	0.687242
1580	812005	0.334729	1	1	0.346807	0.307219	0.381868
1581	812006	0.608277	1	1	0.517283	0.453466	0.605563
1582	812007	0.0079168	1	1	0.0327335	0.031276	0.034996
1583	812008	0.0044545	1	1	0.0215925	0.0204035	0.022942
1584	812009	0.0081047	1	1	0.040075	0.0388715	0.0410305
1585	813000	0.0015401	1	1	0.010709	0.010185	0.0115755
1586	813001	2.51852	2	1	0.858613	0.790157	1.09656
1587	813002	1.68323	2	1	0.939729	0.779568	1.10837
1588	813003	0.453206	1	1	0.435381	0.372882	0.5151
1589	813004	0.120564	1	1	0.198883	0.172275	0.222227
1590	813005	0.0053959	1	1	0.023757	0.022712	0.025154
1591	813006	0.0024894	1	1	0.0129325	0.012543	0.013787
1592	814000	1.31679	2	1	0.701389	0.618808	0.874421
1593	814002	1.53432	2	1	0.81514	0.719328	1.02273
1594	814004	1.54903	2	1	0.70697	0.608362	0.836603
1595	814006	1.08824	2	1	0.616156	0.540233	0.717636
1596	814008	0.0052967	1	1	0.025031	0.0232035	0.0271465
1597	816000	1.14436	2	1	0.440727	0.418411	0.471187
1598	816002	0.631948	1	1	0.297496	0.254005	0.31988
1599	816004	1.1489	2	1	0.624885	0.597823	0.679908
1600	816006	6.30955	3	1	1.36646	1.09941	1.55685
1601	816010	2.03688	2	1	0.513742	0.485368	0.553646
1602	816011	0.769121	1	1	0.316422	0.27534	0.335816
1603	816012	0.602946	1	1	0.424046	0.402228	0.473994
1604	816013	5.75489	3	1	1.09354	1.03426	1.3311
1605	816014	1.42463	2	1	0.467208	0.439605	0.504598
1606	816015	0.57001	1	1	0.288305	0.264981	0.307127
1607	816016	0.53091	1	1	0.398098	0.351674	0.433645
1608	816017	3.63568	2	1	1.02642	0.88268	1.25154
1609	816018	1.11354	2	1	0.437098	0.410937	0.467296
1610	816019	0.351288	1	1	0.240263	0.223356	0.253351
1611	816020	0.0009353	1	1	0.006149	0.005888	0.00624
1612	816022	1.16532	2	1	0.435617	0.358648	0.463727
1613	816023	0.581555	1	1	0.274896	0.139438	0.297296
1614	816024	0.558677	1	1	0.413259	0.365321	0.448733
1615	816026	0.0056613	1	1	0.017867	0.015357	0.019492
1616	816027	0.0047619	1	1	0.014643	0.012699	0.0157365
1617	816028	0.0185012	1	1	0.064499	0.0620285	0.0665075
1618	816030	1.13113	2	1	0.403419	0.257841	0.446538
1619	816031	1.08107	2	1	0.440748	0.309847	0.512239
1620	816032	0.0051587	1	1	0.024417	0.021294	0.025637
1621	820099	4.37225	3	1	1.00418	0.883486	1.21316
1622	820202	1.19535	2	1	0.739075	0.676712	0.843541
1623	820204	2.15224	2	1	0.851594	0.789314	1.07712
1624	820206	1.40861	2	1	0.755275	0.703902	0.965226
1625	820208	4.44083	3	1	1.32462	1.05693	1.6474
1626	820299	4.07585	3	1	1.17211	0.980644	1.35919
1627	820402	3.14457	2	1	0.905254	0.773755	1.04571
1628	820404	0.598962	1	1	0.431434	0.399083	0.489974
1629	820406	3.68669	2	1	1.1612	0.914825	1.33356
1630	820499	2.06543	2	1	0.827399	0.715445	1.02613
1631	820602	0.72113	1	1	0.443782	0.397823	0.527469
1632	820604	1.00153	2	1	0.62097	0.591452	0.72762
1633	820606	0.800935	1	1	0.485203	0.434961	0.538164
1634	820608	1.25863	2	1	0.779595	0.703714	0.958774
1635	820699	1.27677	2	1	0.651478	0.592822	0.751911
1636	820802	0.628755	1	1	0.459911	0.430743	0.53583
1637	820804	1.63751	2	1	0.73864	0.658528	0.820888
1638	820806	1.60791	2	1	0.866582	0.744462	1.0307
1639	820899	1.96842	2	1	0.724443	0.693185	0.890082
1640	821002	1.3258	2	1	0.470335	0.427808	0.528457
1641	821004	1.05779	2	1	0.431443	0.340147	0.515638
1642	821006	0.684024	1	1	0.297637	0.198582	0.335699
1643	821008	1.93032	2	1	0.853088	0.765528	1.07116
1644	821099	1.30089	2	1	0.47066	0.446634	0.539281
1645	821202	0.530448	1	1	0.264446	0.210456	0.336025
1646	821204	0.823012	1	1	0.321506	0.252594	0.361642
1647	821206	1.72973	2	1	0.809634	0.674082	1.0272
1648	821299	0.744418	1	1	0.322472	0.262396	0.363069
1649	830099	0.332466	1	1	0.216609	0.182853	0.2433
1650	830202	0.0039977	1	1	0.013847	0.013331	0.014363
1651	830204	0.0029169	1	1	0.010173	0.008732	0.010516
1652	830299	0.0039182	1	2	0.01354	0.0128375	0.014094
1653	830302	1.1554	2	1	0.61138	0.572727	0.645772
1654	830304	0.918595	1	1	0.479667	0.381326	0.606178
1655	830306	2.62456	2	1	0.871645	0.782423	1.04825
1656	830399	0.0033454	1	1	0.018325	0.017939	0.020495
1657	830402	0.452164	1	1	0.385505	0.3657	0.418329
1658	830404	1.75229	2	1	0.814594	0.738324	0.937541
1659	830406	0.01265	1	1	0.0591145	0.058499	0.059824
1660	830408	1.15491	2	1	0.70318	0.604293	0.872083
1661	830499	0.0047436	1	1	0.023625	0.023057	0.024676
1662	830502	0.0006317	1	1	0.004383	0.004291	0.004491
1663	830504	0.0019885	1	1	0.011014	0.0101725	0.0115
1664	830506	0.0015944	1	1	0.009686	0.0093565	0.009919
1665	830599	0.167265	1	1	0.246211	0.220304	0.259869
1666	830602	0.0152135	1	1	0.057918	0.055381	0.059048
1667	830604	0.357033	1	1	0.301409	0.228692	0.349862
1668	830606	0.0011311	1	1	0.006992	0.0063855	0.007278
1669	830699	1.16716	2	1	0.607303	0.54808	0.685842
1670	840099	0.738676	1	1	0.327389	0.267107	0.383538
1671	840200	0.179202	1	1	0.235817	0.171806	0.273884
1672	840202	0.001335	1	1	0.0078765	0.0071695	0.00831
1673	840204	0.0025145	1	1	0.013584	0.0122475	0.014209
1674	840300	0.0935144	1	1	0.194787	0.178516	0.213743
1675	840400	0.454044	1	1	0.383883	0.344598	0.446817
1676	840402	0.0061121	1	1	0.02881	0.0276005	0.030847
1677	840403	0.0019174	1	1	0.011205	0.010732	0.011754
1678	840404	0.0026224	1	1	0.0146431	0.01401	0.015411
1679	840405	0.142182	1	1	0.236954	0.214091	0.265235
1680	840406	0.0790108	1	1	0.176711	0.163371	0.188878
1681	840407	0.000425	1	1	0.0031045	0.0030185	0.0031835
1682	840500	0.0578648	1	1	0.137159	0.128332	0.151492
1683	840501	0.0774353	1	1	0.168343	0.15746	0.181971
1684	840502	0.118234	1	1	0.208877	0.19187	0.232534
1685	840600	1.22527	2	1	0.440416	0.363435	0.542548
1686	840601	0.142583	1	1	0.15714	0.13155	0.187115
1687	840602	1.35893	2	1	0.509363	0.425781	0.653416
1688	840603	0.213154	1	1	0.292313	0.263975	0.339784
1689	840800	0.303214	1	1	0.31183	0.24976	0.364653
1690	840801	0.112483	1	1	0.21587	0.185151	0.241515
1691	840802	0.182109	1	1	0.269695	0.228349	0.313236
1692	841000	0.184193	1	1	0.264879	0.231722	0.300839
1693	841001	0.258048	1	1	0.309656	0.271344	0.345087
1694	841002	0.000948	1	1	0.006156	0.005979	0.0064505
1695	850099	3.91007	2	1	1.09593	0.929843	1.2012
1696	852002	1.73771	2	1	0.724636	0.61274	0.85458
1697	852004	0.796622	1	1	0.467227	0.416234	0.539486
1698	853000	2.59525	2	1	0.987608	0.764144	1.18846
1699	853001	4.93426	3	1	1.21311	1.00827	1.48536
1700	853111	1.59324	2	1	0.956181	0.746621	1.08633
1701	853112	2.22228	2	1	0.856719	0.788322	1.06723
1702	853151	1.83754	2	1	1.0757	0.939357	1.15111
1703	853152	1.70358	2	1	0.81904	0.750632	1.00902
1704	853161	1.62722	2	1	1.04883	0.92248	1.1198
1705	853162	1.67841	2	1	0.798489	0.748936	1.00145
1706	853171	1.35779	2	1	0.942954	0.776647	1.05271
1707	853172	1.8778	2	1	0.809388	0.766616	0.92342
1708	853221	1.13036	2	1	0.712756	0.591532	0.90705
1709	853222	1.93073	2	1	0.811731	0.75187	1.02731
1710	853251	0.623375	1	1	0.435277	0.380533	0.593962
1711	853252	0.767997	1	1	0.510448	0.475635	0.57697
1712	853261	0.990594	1	1	0.54917	0.467595	0.691296
1713	853262	0.628868	1	1	0.479714	0.433046	0.543005
1714	853271	1.24776	2	1	0.730416	0.643767	0.901367
1715	853272	1.60086	2	1	0.790448	0.735459	0.985753
1716	853331	1.46628	2	1	0.884811	0.712317	1.03496
1717	853332	1.92009	2	1	0.89139	0.775581	1.07215
1718	853351	0.933186	1	1	0.686713	0.592506	0.77867
1719	853352	1.44567	2	1	0.867047	0.748556	1.01357
1720	853361	0.837346	1	1	0.604009	0.521319	0.712624
1721	853362	0.996171	1	1	0.571813	0.537725	0.649754
1722	853371	1.71871	2	1	0.922783	0.792413	1.06418
1723	853372	2.12472	2	1	0.912263	0.791992	1.12365
1724	854000	1.37475	2	1	0.654167	0.551044	0.777478
1725	854001	2.40054	2	1	0.868771	0.764844	1.05272
1726	854111	1.12505	2	1	0.677811	0.574449	0.792941
1727	854112	1.4793	2	1	0.777153	0.712892	0.941372
1728	854151	0.839492	1	1	0.514898	0.430831	0.597051
1729	854152	1.62256	2	1	0.78588	0.718346	0.939356
1730	854161	0.786108	1	1	0.498142	0.426769	0.563255
1731	854162	0.631639	1	1	0.531863	0.484506	0.571237
1732	854171	0.667501	1	1	0.476847	0.417056	0.538999
1733	854172	1.48326	2	1	0.820184	0.738349	0.959375
1734	854221	0.688043	1	1	0.41915	0.358286	0.50237
1735	854222	1.02622	2	1	0.683934	0.615732	0.791063
1736	854251	0.221367	1	1	0.2709	0.238674	0.319725
1737	854252	0.458383	1	1	0.422667	0.379005	0.47637
1738	854261	0.461464	1	1	0.367098	0.326381	0.428216
1739	854262	1.06714	2	1	0.694901	0.620332	0.812497
1740	854271	0.868073	1	1	0.464315	0.407005	0.546998
1741	854272	1.02819	2	1	0.692836	0.633532	0.786815
1742	854331	0.574636	1	1	0.409314	0.351149	0.487622
1743	854332	1.05923	2	1	0.707362	0.63352	0.817487
1744	854351	0.618423	1	1	0.437096	0.377269	0.515072
1745	854352	0.756436	1	1	0.539491	0.475954	0.627804
1746	854361	0.269721	1	1	0.316559	0.280813	0.361114
1747	854362	0.497912	1	1	0.462987	0.428513	0.518511
1748	854371	0.423266	1	1	0.377009	0.333167	0.43216
1749	854372	0.611747	1	1	0.511178	0.456537	0.580751
1750	854441	0.831014	1	1	0.488211	0.410783	0.582001
1751	854442	1.47999	2	1	0.687519	0.610306	0.809048
1752	854453	0.476957	1	1	0.420688	0.360882	0.491139
1753	854454	0.663347	1	1	0.454659	0.40829	0.522107
1754	854455	0.486721	1	1	0.428428	0.361698	0.498762
1755	854456	1.22692	2	1	0.797246	0.683828	0.910914
1756	854461	0.537995	1	1	0.426725	0.360331	0.499938
1757	854462	0.984104	1	1	0.506475	0.459193	0.589664
1758	854463	0.301023	1	1	0.357272	0.304904	0.410453
1759	854464	0.618654	1	1	0.532004	0.465215	0.617135
1760	854465	0.247327	1	1	0.331557	0.286426	0.37214
1761	854466	0.959378	1	1	0.640915	0.550789	0.736922
1762	854471	0.797122	1	1	0.478451	0.408334	0.559304
1763	854472	1.07815	2	1	0.623855	0.564466	0.713404
1764	854500	0.864134	1	1	0.555477	0.468224	0.648663
1765	854501	0.932971	1	1	0.47931	0.441656	0.543342
1766	854551	0.476017	1	1	0.477681	0.421033	0.537389
1767	854552	0.307485	1	1	0.325034	0.31326	0.344962
1768	854561	0.503399	1	1	0.46723	0.409141	0.538527
1769	854562	0.273449	1	1	0.319294	0.293759	0.334464
1770	854571	0.503965	1	1	0.444559	0.387696	0.509116
1771	854572	0.790834	1	1	0.446753	0.411074	0.525339
1772	856100	1.98045	2	1	0.850387	0.696904	1.01902
1773	856101	2.58019	2	1	0.879899	0.821945	1.09522
1774	856151	1.66745	2	1	0.834253	0.675015	0.98595
1775	856152	1.92981	2	1	0.810496	0.77096	0.988573
1776	856161	2.321	2	1	0.954712	0.803194	1.15789
1777	856162	2.99754	2	1	1.15053	0.948218	1.30809
1778	856163	2.97632	2	1	1.10597	0.913738	1.32318
1779	856164	11.0518	4	1	1.86282	1.6577	2.19158
1780	856171	3.95749	2	1	1.16799	0.956844	1.39841
1781	856172	2.03085	2	1	0.988074	0.826358	1.16619
1782	856173	11.0952	4	1	1.85156	1.6313	2.19814
1783	856174	7.34876	3	1	1.5452	1.3681	1.99686
1784	856200	1.74852	2	1	0.790681	0.670957	0.952839
1785	856202	2.096	2	1	0.844784	0.797875	1.0426
1786	856251	1.22042	2	1	0.690995	0.600422	0.829239
1787	856252	1.73985	2	1	0.802717	0.764986	0.931978
1788	856261	1.47723	2	1	0.709764	0.623598	0.84868
1789	856262	1.71121	2	1	0.912834	0.773364	1.06097
1790	856271	2.06818	2	1	0.842035	0.715881	0.991236
1791	856272	2.83068	2	1	1.06435	0.863958	1.22981
1792	857200	0.471112	1	1	0.386578	0.350825	0.438766
1793	857201	0.786456	1	1	0.464044	0.42202	0.522384
1794	857251	0.643996	1	1	0.415673	0.380109	0.465383
1795	857252	0.392299	1	1	0.354567	0.318238	0.388572
1796	857261	0.28871	1	1	0.311865	0.286297	0.349369
1797	857262	0.000633	1	1	0.0043255	0.004239	0.004414
1798	857271	0.459472	1	1	0.385511	0.344892	0.428533
1799	857272	0.217818	1	1	0.287108	0.25974	0.317358
1800	857300	0.565888	1	1	0.423592	0.378056	0.480691
1801	857301	0.905038	1	1	0.48542	0.443246	0.552403
1802	857351	0.337123	1	1	0.351892	0.317404	0.404863
1803	857352	0.401793	1	1	0.373439	0.340592	0.404562
1804	857361	0.283832	1	1	0.323889	0.295003	0.362266
1805	857362	0.866683	1	1	0.480301	0.442319	0.527892
1806	857371	0.428133	1	1	0.387113	0.345621	0.427468
1807	857372	0.681438	1	1	0.446982	0.403207	0.492169
1808	857400	0.353518	1	1	0.349558	0.316624	0.391029
1809	857401	0.471922	1	1	0.39684	0.354852	0.429984
1810	857451	0.629893	1	1	0.436341	0.402703	0.494073
1811	857452	0.0027145	1	1	0.015139	0.014425	0.015853
1812	857461	0.319731	1	1	0.329191	0.298513	0.376743
1813	857462	1.41322	2	1	0.667635	0.624501	0.753337
1814	857471	0.3104	1	1	0.342537	0.316093	0.372866
1815	857472	0.0015885	1	1	0.0096335	0.00872	0.009949
1816	857500	0.434128	1	1	0.373206	0.336545	0.429661
1817	857501	0.32835	1	1	0.337048	0.30919	0.356876
1818	857551	0.225402	1	1	0.288653	0.259847	0.333617
1819	857552	0.0039919	1	1	0.020527	0.0182735	0.021228
1820	857561	0.188028	1	1	0.269653	0.244147	0.29683
1821	857562	0.0051856	1	1	0.025251	0.02394	0.025373
1822	857571	0.253339	1	1	0.299075	0.276218	0.326027
1823	857572	0.0088839	1	1	0.0379935	0.03511	0.042364
1824	857600	0.451282	1	1	0.379349	0.348396	0.428277
1825	857601	0.452111	1	1	0.390385	0.369414	0.41138
1826	857651	0.167017	1	1	0.240827	0.232007	0.257247
1827	857652	0.0048473	1	1	0.023671	0.023671	0.023671
1828	857661	0.122889	1	1	0.214041	0.201549	0.232322
1829	857662	0.0026319	1	1	0.0144575	0.014121	0.015143
1830	857671	0.258759	1	1	0.294002	0.268107	0.328574
1831	857672	0.0199885	1	1	0.0733375	0.07119	0.080237
1832	858100	0.582473	1	1	0.43972	0.385817	0.514414
1833	858101	0.626974	1	1	0.425535	0.377588	0.468661
1834	858111	0.573635	1	1	0.431397	0.378203	0.497984
1835	858112	0.550299	1	1	0.398209	0.315343	0.43366
1836	858121	0.659597	1	1	0.460024	0.404241	0.53247
1837	858122	0.184455	1	1	0.260508	0.224048	0.287145
1838	858151	0.530141	1	1	0.423989	0.371653	0.500019
1839	858152	0.657347	1	1	0.39823	0.366351	0.438931
1840	858153	0.354743	1	1	0.366792	0.32436	0.421559
1841	858154	0.0008057	1	1	0.0053515	0.005166	0.005441
1842	858161	0.418032	1	1	0.391613	0.350925	0.464154
1843	858162	0.0097071	1	1	0.0413525	0.03794	0.043214
1844	858163	0.268973	1	1	0.319918	0.283115	0.365042
1845	858164	0.0034511	1	1	0.018028	0.017327	0.018931
1846	858171	1.32362	2	1	0.697775	0.59799	0.791673
1847	858172	0.0027962	1	1	0.0149565	0.014013	0.015398
1848	858173	0.314401	1	1	0.33774	0.30088	0.389313
1849	858174	0.0058641	1	1	0.0278	0.026411	0.029244
1850	858200	0.331617	1	1	0.253002	0.215111	0.296044
1851	858201	0.359661	1	1	0.225343	0.160386	0.262795
1852	858211	0.616007	1	1	0.316843	0.267564	0.38392
1853	858212	0.445194	1	1	0.216483	0.164155	0.273387
1854	858221	0.798808	1	1	0.348251	0.284725	0.421118
1855	858222	0.165715	1	1	0.153151	0.118844	0.176744
1856	858251	0.911437	1	1	0.366824	0.306013	0.463211
1857	858252	0.004748	1	1	0.014172	0.012859	0.015416
1858	858253	0.484718	1	1	0.270305	0.228692	0.347697
1859	858254	0.438174	1	1	0.232153	0.179494	0.274203
1860	858261	0.695818	1	1	0.331296	0.259787	0.389519
1861	858262	0.002046	1	1	0.00758	0.006921	0.007764
1862	858263	0.801628	1	1	0.351461	0.303607	0.404603
1863	858264	0.0034404	1	1	0.011777	0.010745	0.01242
1864	858271	0.292385	1	1	0.225674	0.204069	0.267787
1865	858272	0.0030916	1	1	0.010112	0.009384	0.010751
1866	858273	0.381322	1	1	0.268951	0.238956	0.308808
1867	858274	0.0023086	1	1	0.0082635	0.00757	0.008602
1868	870099	0.525463	1	1	0.287508	0.233327	0.394954
1869	870410	0.0167907	1	1	0.043314	0.0390695	0.0477505
1870	870420	0.0027782	1	1	0.0098925	0.0096345	0.0107765
1871	870430	0.392149	1	1	0.245143	0.220875	0.286158
1872	870431	0.0011695	1	1	0.0049195	0.004586	0.005027
1873	870489	0.143683	1	1	0.171495	0.15417	0.215759
1874	870499	0.0049804	1	1	0.015664	0.014503	0.017221
1875	873010	0.0769478	1	1	0.126364	0.10769	0.144181
1876	873020	0.856556	1	1	0.358569	0.308519	0.425903
1877	873030	1.10735	2	1	0.622571	0.561911	0.742054
1878	873031	1.26703	2	1	0.624572	0.566952	0.732912
1879	873032	0.456079	1	1	0.379329	0.341366	0.446611
1880	873033	0.0219787	1	2	0.0863545	0.081549	0.09116
1881	873034	0.262557	1	1	0.300846	0.26465	0.338245
1882	873035	0.0051835	1	2	0.0272405	0.023132	0.0312865
1883	873089	1.93596	2	1	0.521145	0.460713	0.666426
1884	873099	1.17752	2	1	0.458297	0.398136	0.621437
1885	874010	0.343479	1	1	0.253377	0.220391	0.3014
1886	874020	0.609673	1	1	0.307958	0.271663	0.359947
1887	874030	0.891208	1	1	0.478061	0.411411	0.564902
1888	874031	1.5002	2	1	0.69741	0.625792	0.802002
1889	874032	0.218984	1	1	0.286683	0.251005	0.332535
1890	874033	1.02316	2	1	0.627529	0.577033	0.750526
1891	874034	0.507362	1	1	0.386139	0.341817	0.454525
1892	874035	0.0058734	1	1	0.0276	0.027258	0.028301
1893	874089	0.785746	1	1	0.304654	0.256602	0.333126
1894	874099	0.405092	1	1	0.276963	0.23537	0.341753
1895	877110	0.206634	1	1	0.19499	0.172598	0.227454
1896	877120	0.275644	1	1	0.235614	0.202892	0.273953
1897	877130	0.294571	1	1	0.342331	0.297727	0.394589
1898	877131	0.770079	1	1	0.484185	0.42354	0.569854
1899	877132	0.160802	1	1	0.257025	0.227022	0.292432
1900	877133	0.391721	1	1	0.376509	0.324746	0.434518
1901	877134	0.181115	1	1	0.272552	0.241329	0.309883
1902	877135	0.156588	1	1	0.259159	0.235735	0.287653
1903	877189	0.683407	1	1	0.308919	0.2669	0.358497
1904	877199	0.706459	1	1	0.315095	0.263903	0.375999
1905	877210	0.816528	1	1	0.342256	0.271276	0.431226
1906	877220	0.287463	1	1	0.242204	0.209177	0.274565
1907	877230	0.429382	1	1	0.2621	0.228359	0.311682
1908	877231	0.164437	1	1	0.171516	0.158714	0.204452
1909	877232	0.404376	1	1	0.265282	0.221016	0.306893
1910	877233	2.62873	2	1	0.503606	0.450031	0.746881
1911	877234	0.0104728	1	1	0.0282175	0.0261985	0.029255
1912	877235	0.0042619	1	1	0.01398	0.013307	0.014928
1913	877289	0.0017544	1	1	0.006866	0.006563	0.006878
1914	877299	0.10602	1	1	0.135451	0.128062	0.147958
1915	877710	0.0120967	1	1	0.03394	0.032621	0.036045
1916	877720	0.023892	1	1	0.0550185	0.051779	0.0571685
1917	877730	0.395563	1	1	0.236012	0.217856	0.268036
1918	877731	0.776115	1	1	0.324173	0.285918	0.370072
1919	877732	0.0023137	1	1	0.008481	0.0081595	0.009034
1920	877733	0.0235835	1	2	0.062238	0.0574635	0.063526
1921	877734	0.0033934	1	2	0.012498	0.0118425	0.0128665
1922	877735	0.0149241	1	2	0.039821	0.037925	0.045468
1923	877789	0.0146304	1	1	0.035681	0.035681	0.035681
1924	877799	0.0710146	1	1	0.117551	0.108881	0.12622
1925	878010	1.7497	2	1	0.476112	0.430124	0.499076
1926	878020	0.0332383	1	1	0.068582	0.066425	0.071439
1927	878030	0.235451	1	1	0.203619	0.181736	0.229462
1928	878031	0.0004784	1	1	0.002219	0.002149	0.002305
1929	878032	0.0045139	1	1	0.013969	0.013484	0.0149
1930	878033	0.0074831	1	1	0.020757	0.020495	0.021019
1931	878034	0.0078801	1	1	0.023123	0.0210085	0.024469
1932	878035	0.0076244	1	1	0.023384	0.0216485	0.0240625
1933	878089	0.0032415	1	2	0.011614	0.011166	0.012697
1934	878099	0.0426176	1	1	0.077788	0.067277	0.086078
1935	878150	0.0083544	1	1	0.02192	0.018932	0.023516
1936	878151	0.007112	1	1	0.0204135	0.016234	0.021817
1937	878153	0.0039278	1	1	0.014066	0.0131215	0.014623
1938	878154	0.599582	1	1	0.297097	0.26145	0.346944
1939	878155	0.433642	1	1	0.233561	0.187699	0.292628
1940	878156	1.0807	2	1	0.423654	0.388132	0.487872
1941	878157	0.0307222	1	1	0.0588545	0.052576	0.065133
1942	878158	0.0126011	1	1	0.0337955	0.033158	0.034433
1943	878159	0.0074625	1	1	0.020866	0.020853	0.021214
1944	878160	0.0009539	1	1	0.003902	0.003656	0.0040535
1945	878161	0.0093281	1	1	0.024791	0.0246505	0.0270655
1946	878163	0.612397	1	1	0.301702	0.249694	0.349473
1947	878164	0.595487	1	1	0.290203	0.249696	0.341553
1948	878165	0.370281	1	1	0.232145	0.188113	0.264741
1949	878166	0.874852	1	1	0.342921	0.276446	0.399633
1950	878167	0.010666	1	1	0.0268125	0.021357	0.032268
1951	878168	0.0082646	1	1	0.021352	0.020998	0.021706
1952	878169	0.0024313	1	1	0.0083355	0.0077605	0.0087095
1953	878189	0.0010042	1	1	0.0039535	0.0037195	0.0042495
1954	878199	0.875886	1	1	0.351985	0.283976	0.384993
1955	910000	1.95375	2	1	0.544764	0.466939	0.68094
1956	910200	1.38459	2	1	0.508363	0.449378	0.619883
1957	910400	2.20179	2	1	0.635773	0.516012	0.787522
1958	910600	1.89765	2	1	0.557693	0.475429	0.707653
1959	910800	1.6332	2	1	0.521897	0.460002	0.690604
1960	912000	1.97675	2	1	0.569887	0.483488	0.694617
1961	912002	0.876158	1	1	0.343237	0.310494	0.418424
1962	912003	1.67622	2	1	0.59996	0.487188	0.893693
1963	912004	0.016905	1	1	0.081508	0.081508	0.081508
1964	912006	0.728978	1	1	0.314526	0.276842	0.388742
1965	912007	1.32113	2	1	0.4608	0.40472	0.568795
1966	912008	1.04104	2	1	0.650549	0.587193	0.793051
1967	912012	1.40632	2	1	0.697691	0.629437	0.846537
1968	912014	1.75041	2	1	0.807958	0.708295	1.04281
1969	912018	3.39486	2	1	1.14653	0.923185	1.4743
1970	912020	0.0046373	1	2	0.0329905	0.031078	0.034132
1971	912024	9.23239	4	1	1.88539	1.52144	2.14902
1972	912026	0.0173118	1	2	0.113779	0.113779	0.113779
1973	912030	18.4979	5	1	1.96583	1.78514	2.47127
1974	912032	51.2789	6	1	2.59855	2.58897	2.6023
1975	914000	1.62275	2	1	0.534618	0.465411	0.626583
1976	915000	0.0031747	1	1	0.011077	0.010967	0.011201
1977	915002	0.0070592	1	1	0.022067	0.0212355	0.0240135
1978	915004	4.59297	3	1	1.11847	0.938439	1.51693
1979	915006	9.18595	4	1	1.69365	1.33924	2.0219
1980	916000	1.57001	2	1	0.482519	0.337693	0.542276

## Sheet: Calculate TRIMP
			Calculate TRIMP
	Order	Patient	Predictor		Coefficients	Predot	BR	WMDP
	1	Injury1	WMDP1	C1	1.74286	140668	1	1.83144
	2	Injury2	WMDP2	C2	0.902053	140678	1	1.34257
	3	Injury3	WMDP3	C3	0.483952	140629	1	1.16716
	4	Injury4	WMDP4	C4	0.240082	140652	1	1.04813
	5	Injury5	WMDP5	C5	0.526204	140693	1	0.997379
	6		WMDP1×WMDP2	C6	-0.145332
	7		S	C7	-0.162883			1
	8		NBR	C8	0.0959466			10
	9		NBR^0.382	C9	-1.8453			2.40991
	10		Age	C10	0.0424874			47
	11		Gender	C11	0.131217			1
	12		CCI	C12	0.295168			0
	13		Mechanism	C13	0.159327			2
	14		GCS	C14	-0.111593			3
	15		ICU	C15	0.205136			1
	16		Ventilator	C16	1.76084			1
	17		SBP	C17	0.39901			2
	18		Pulse rate	C18	0.275017			1
	19		RR	C19	0.0942801			1
	20		Constant	C0	-7.87668
	21	For example, Inc_key = 13058043				TRIMP =		-0.894836
	22			Lived		Ps =		0.7099
